# Supplementary material for: Targeting DNA2 overcomes metabolic reprogramming in multiple myeloma
Source: Nat Commun. 2024 Feb 8;15:1203. doi: 10.1038/s41467-024-45350-8 (PMC10853245; doi:10.1038/s41467-024-45350-8)
Supplement: Supplementary file 4 — Supplementary Data 1 [file 41467_2024_45350_MOESM4_ESM.xlsx]

## Sheet: Supplementary data 1
Supplementary data 1: List of sgRNAs included in the CRISPR/Cas9 library screening
Gene Symbol	Entrez ID	sgRNA ID (Label)	gRNA
Non-Targeting_Ctrl	n/a	1|sg_Non-Targeting_Ctrl_01|Non-Targeting_Ctrl	AGGCGCCAACATTGACCGTA
Non-Targeting_Ctrl	n/a	1|sg_Non-Targeting_Ctrl_02|Non-Targeting_Ctrl	AGGCTTAAATGGCGAGATTG
Non-Targeting_Ctrl	n/a	1|sg_Non-Targeting_Ctrl_03|Non-Targeting_Ctrl	AGGGAAACCTCTATGGGTAA
Non-Targeting_Ctrl	n/a	1|sg_Non-Targeting_Ctrl_04|Non-Targeting_Ctrl	AGGGATCGTTAGGAAGGGAA
Non-Targeting_Ctrl	n/a	1|sg_Non-Targeting_Ctrl_05|Non-Targeting_Ctrl	AGGGCACCCGGTTCATACGC
Non-Targeting_Ctrl	n/a	1|sg_Non-Targeting_Ctrl_06|Non-Targeting_Ctrl	AGTAGACGGACGGTGAGCTG
Non-Targeting_Ctrl	n/a	1|sg_Non-Targeting_Ctrl_07|Non-Targeting_Ctrl	AGTATGAGACTCATAGGGTG
Non-Targeting_Ctrl	n/a	1|sg_Non-Targeting_Ctrl_08|Non-Targeting_Ctrl	AGTGGGGCGCTAAGTGGGGG
Non-Targeting_Ctrl	n/a	1|sg_Non-Targeting_Ctrl_09|Non-Targeting_Ctrl	AGTGTATCTTCCACCTGTCT
Non-Targeting_Ctrl	n/a	1|sg_Non-Targeting_Ctrl_10|Non-Targeting_Ctrl	AGTGTGGAAAAGCTAACAGA
Non-Targeting_Ctrl	n/a	1|sg_Non-Targeting_Ctrl_11|Non-Targeting_Ctrl	AGTGTTTGAAAAAAGGGCGG
Non-Targeting_Ctrl	n/a	1|sg_Non-Targeting_Ctrl_12|Non-Targeting_Ctrl	AGTTCCCAGAAATATATTGC
Non-Targeting_Ctrl	n/a	1|sg_Non-Targeting_Ctrl_13|Non-Targeting_Ctrl	AGTTCTGTTCGATAGATGCC
Non-Targeting_Ctrl	n/a	1|sg_Non-Targeting_Ctrl_14|Non-Targeting_Ctrl	AGTTGAATGGACCTCGACTA
Non-Targeting_Ctrl	n/a	1|sg_Non-Targeting_Ctrl_15|Non-Targeting_Ctrl	ATAAGCCACACTACCCGCCT
DEFB118	117285	1|sg_hDEFB118_01|DEFB118	GTTGAGTCACTCAAGGGTGT
DEFB118	117285	1|sg_hDEFB118_02|DEFB118	TGTTGAGTCACTCAAGGGTG
DEFB118	117285	1|sg_hDEFB118_03|DEFB118	AGTAAGCAGCAAGAAAGATA
DEFB118	117285	1|sg_hDEFB118_04|DEFB118	TGGGGTAGGAGCACAAGCAT
DEFB118	117285	1|sg_hDEFB118_05|DEFB118	CATGAGCTATGGTGAACATT
DEFB118	117285	1|sg_hDEFB118_06|DEFB118	AAAAATGCTGGAACAGATCA
DEFB118	117285	1|sg_hDEFB118_07|DEFB118	ATGTCGCAGGAACTCGCCTG
DEFB118	117285	1|sg_hDEFB118_08|DEFB118	AAGGGTGTGGGAGATGTCGC
DEFB118	117285	1|sg_hDEFB118_09|DEFB118	TACCTGGGATCACTTGGGGT
DEFB118	117285	1|sg_hDEFB118_10|DEFB118	GAAGAGTCTGAGGCGGGAAG
ENTHD1	150350	1|sg_hENTHD1_01|ENTHD1	ACTTTGATACCCTTAAGTCG
ENTHD1	150350	1|sg_hENTHD1_02|ENTHD1	TCATGGTTGGAAATCAACAG
ENTHD1	150350	1|sg_hENTHD1_03|ENTHD1	GTATAAATCCCTTACCCTAA
ENTHD1	150350	1|sg_hENTHD1_04|ENTHD1	ATAAGCTTCCTAAGTTTGGA
ENTHD1	150350	1|sg_hENTHD1_05|ENTHD1	GGATTGTGCTGGTTTCTGGT
ENTHD1	150350	1|sg_hENTHD1_06|ENTHD1	AGCACAATCCAGCATTCAGA
ENTHD1	150350	1|sg_hENTHD1_07|ENTHD1	TTATTCAGCATTGCAGAGAG
ENTHD1	150350	1|sg_hENTHD1_08|ENTHD1	CAGAGATTATGAATATGCTG
ENTHD1	150350	1|sg_hENTHD1_09|ENTHD1	GCAACTTCTAACGACCCTTG
ENTHD1	150350	1|sg_hENTHD1_10|ENTHD1	GTTTATCAGCCCCGACTTAA
KCNV1	27012	1|sg_hKCNV1_01|KCNV1	GCTGCTCCATGACATGCAGG
KCNV1	27012	1|sg_hKCNV1_02|KCNV1	AGAAGTACTCGTTGTCCACG
KCNV1	27012	1|sg_hKCNV1_03|KCNV1	TTGCGACGATGCCAACCCCG
KCNV1	27012	1|sg_hKCNV1_04|KCNV1	GGCTTCCTACCGCCGCCCCG
KCNV1	27012	1|sg_hKCNV1_05|KCNV1	CCTGCTGCGAGAGCACGAAG
KCNV1	27012	1|sg_hKCNV1_06|KCNV1	CAGCATCGATTCCTGCTGCA
KCNV1	27012	1|sg_hKCNV1_07|KCNV1	CATCTCCATTATCTTCGTGG
KCNV1	27012	1|sg_hKCNV1_08|KCNV1	CGTCATCTCCATTATCTTCG
KCNV1	27012	1|sg_hKCNV1_09|KCNV1	GGACTGCTTCACGGTCAACG
KCNV1	27012	1|sg_hKCNV1_10|KCNV1	GCATCGTCGCAAAGCTCCAG
NOTO	344022	1|sg_hNOTO_01|NOTO	GGTCGGACCCGAGAGCCCGA
NOTO	344022	1|sg_hNOTO_02|NOTO	ATGCCTAGCCCCAGGCCGCG
NOTO	344022	1|sg_hNOTO_03|NOTO	GGTGGCGCACAGGGAAGCAG
NOTO	344022	1|sg_hNOTO_04|NOTO	GATGGCCTCGACCGAGAAAG
NOTO	344022	1|sg_hNOTO_05|NOTO	CACGATGTCGGGCAAGCCCA
NOTO	344022	1|sg_hNOTO_06|NOTO	GTAAAAACCTACGCTCAGGT
NOTO	344022	1|sg_hNOTO_07|NOTO	GGATGGCCTCGACCGAGAAA
NOTO	344022	1|sg_hNOTO_08|NOTO	CCGCAGACGGGAGCCACGCG
NOTO	344022	1|sg_hNOTO_09|NOTO	CAGCGGTCCAGAAGGCCGGG
NOTO	344022	1|sg_hNOTO_10|NOTO	GCGGGTGGCGGGCTGCCTCG
ABRAXAS1	84142	4|sg_hABRAXAS1_01|ABRAXAS1	GGAGGGGGAGAGTACGTCGG
ABRAXAS1	84142	4|sg_hABRAXAS1_02|ABRAXAS1	CGCTTTCCAGCACCTCAACA
ABRAXAS1	84142	4|sg_hABRAXAS1_03|ABRAXAS1	GTGCTCTCGGGCTTTGTGCT
ABRAXAS1	84142	4|sg_hABRAXAS1_04|ABRAXAS1	CCAGCACCTCAACACGGACT
ABRAXAS1	84142	4|sg_hABRAXAS1_05|ABRAXAS1	GATGGCAATTCAAGAGATCT
ABRAXAS1	84142	4|sg_hABRAXAS1_06|ABRAXAS1	ATAGCAGAAAAACAAGGTCT
ABRAXAS1	84142	4|sg_hABRAXAS1_07|ABRAXAS1	TTTCTTCTTGGGGAAGTAAA
ABRAXAS1	84142	4|sg_hABRAXAS1_08|ABRAXAS1	TAAAACGAGAAATTGAGAAA
ABRAXAS1	84142	4|sg_hABRAXAS1_09|ABRAXAS1	AAACGATCTAAAGCAGATAC
ABRAXAS1	84142	4|sg_hABRAXAS1_10|ABRAXAS1	AGTACGTCGGCGGTGCTCTC
ALKBH2	121642	4|sg_hALKBH2_01|ALKBH2	GCAGGCACCGAAGGAGACAG
ALKBH2	121642	4|sg_hALKBH2_02|ALKBH2	TCCGGCATAAGGATTCCCGT
ALKBH2	121642	4|sg_hALKBH2_03|ALKBH2	GGAAGTGGCACAGTGTGCCC
ALKBH2	121642	4|sg_hALKBH2_04|ALKBH2	AGATGGCTGTGACCACATCG
ALKBH2	121642	4|sg_hALKBH2_05|ALKBH2	CATCCGGGATCACGTCTCTG
ALKBH2	121642	4|sg_hALKBH2_06|ALKBH2	TCAACTTTGTGCTCATCAAC
ALKBH2	121642	4|sg_hALKBH2_07|ALKBH2	AGGCAACGTATGGCGACGCT
ALKBH2	121642	4|sg_hALKBH2_08|ALKBH2	CGCTCTAGAACTGGGATCCA
ALKBH2	121642	4|sg_hALKBH2_09|ALKBH2	CCAGTTCTCTTTCATCATCT
ALKBH2	121642	4|sg_hALKBH2_10|ALKBH2	GTTGATGAGCACAAAGTTGA
ALKBH3	221120	4|sg_hALKBH3_01|ALKBH3	TCGCAATGAGAAGGACAGCG
ALKBH3	221120	4|sg_hALKBH3_02|ALKBH3	GTCTGGATAGACTGTCCGAA
ALKBH3	221120	4|sg_hALKBH3_03|ALKBH3	GTGATGATGAACCCTCACTA
ALKBH3	221120	4|sg_hALKBH3_04|ALKBH3	TCTTTAGTGTGCGCAGCACA
ALKBH3	221120	4|sg_hALKBH3_05|ALKBH3	GGCCAGTGTTCTCTTCAATG
ALKBH3	221120	4|sg_hALKBH3_06|ALKBH3	GGAAAGAGTGAAGATACCCT
ALKBH3	221120	4|sg_hALKBH3_07|ALKBH3	AACAAGGTCCCATGATCCAA
ALKBH3	221120	4|sg_hALKBH3_08|ALKBH3	AGTCTATCCAGACCCTCGAG
ALKBH3	221120	4|sg_hALKBH3_09|ALKBH3	TCTTTCACGTCAACAAAGCC
ALKBH3	221120	4|sg_hALKBH3_10|ALKBH3	GAAATCAGCCTGTCACCCAC
ANTXR1	84168	4|sg_hANTXR1_01|ANTXR1	GCGCCTATCTTAAAAGAAGT
ANTXR1	84168	4|sg_hANTXR1_02|ANTXR1	GTTTCATTAAGGTTGTTCCT
ANTXR1	84168	4|sg_hANTXR1_03|ANTXR1	CTTCCGACATGCCCGCAACG
ANTXR1	84168	4|sg_hANTXR1_04|ANTXR1	GCCACTGGAAGCCGATGCCG
ANTXR1	84168	4|sg_hANTXR1_05|ANTXR1	CATTAAGGTTGTTCCTCGGG
ANTXR1	84168	4|sg_hANTXR1_06|ANTXR1	TGTCCACGTTGCGGGCATGT
ANTXR1	84168	4|sg_hANTXR1_07|ANTXR1	AGTAATAGATTTCATTCCAG
ANTXR1	84168	4|sg_hANTXR1_08|ANTXR1	GAGGGCTCTCCGCTCCGCCG
ANTXR1	84168	4|sg_hANTXR1_09|ANTXR1	CAAGTTGTCGTGAGAGGAAA
ANTXR1	84168	4|sg_hANTXR1_10|ANTXR1	GGCGCAGATGAGCACCAGAG
APEX1	328	4|sg_hAPEX1_01|APEX1	TATGTACCTAATGCAGGCCG
APEX1	328	4|sg_hAPEX1_02|APEX1	ACTCCAGTCGTACCAGACCT
APEX1	328	4|sg_hAPEX1_03|APEX1	AATTGACCTTCGCAACCCCA
APEX1	328	4|sg_hAPEX1_04|APEX1	TTGACCTTCGCAACCCCAAG
APEX1	328	4|sg_hAPEX1_05|APEX1	ACTGGAGTACCGGCAGCGCT
APEX1	328	4|sg_hAPEX1_06|APEX1	CCAAGAGCAGATCTTGAGTG
APEX1	328	4|sg_hAPEX1_07|APEX1	GCCTTTCGCAAGTTCCTGAA
APEX1	328	4|sg_hAPEX1_08|APEX1	TCGGACAAGGAAGGGTACAG
APEX1	328	4|sg_hAPEX1_09|APEX1	ATTGACCTTCGCAACCCCAA
APEX1	328	4|sg_hAPEX1_10|APEX1	GCCCTTCAGGAACTTGCGAA
APEX2	27301	4|sg_hAPEX2_01|APEX2	ATAACCCTCAACGATAGCCA
APEX2	27301	4|sg_hAPEX2_02|APEX2	GGTCACCCAGAATGATCACA
APEX2	27301	4|sg_hAPEX2_03|APEX2	GTTGCGGCTGAAGCTGAAAT
APEX2	27301	4|sg_hAPEX2_04|APEX2	CTAGCCGCTCAGGCCTCCCA
APEX2	27301	4|sg_hAPEX2_05|APEX2	ACCAACATCCCCATTCTGGG
APEX2	27301	4|sg_hAPEX2_06|APEX2	TAACCCTCAACGATAGCCAG
APEX2	27301	4|sg_hAPEX2_07|APEX2	CATGGATGAGTTTACCCAAG
APEX2	27301	4|sg_hAPEX2_08|APEX2	TAAGGACAATGCTACCCCAG
APEX2	27301	4|sg_hAPEX2_09|APEX2	AGCTTCAGCCGCAACCGTAG
APEX2	27301	4|sg_hAPEX2_10|APEX2	AATGCGCCCCACGGCCACGG
APLF	200558	4|sg_hAPLF_01|APLF	CATGAGGTAAATTAATCACG
APLF	200558	4|sg_hAPLF_02|APLF	TTATTCCCAGCAGCGGCCCG
APLF	200558	4|sg_hAPLF_03|APLF	ACCCGGGGACCGCCGTCCCG
APLF	200558	4|sg_hAPLF_04|APLF	TCAGTACCAGCAATCAGTGG
APLF	200558	4|sg_hAPLF_05|APLF	ATGAGGTAAATTAATCACGG
APLF	200558	4|sg_hAPLF_06|APLF	AGCAGCCAATCCTTGCCGAG
APLF	200558	4|sg_hAPLF_07|APLF	CTTTCAGTACCAGCAATCAG
APLF	200558	4|sg_hAPLF_08|APLF	CAGAGGGTATAGAGAGAATG
APLF	200558	4|sg_hAPLF_09|APLF	GAAAATTGTTCGAGTGCCCA
APLF	200558	4|sg_hAPLF_10|APLF	GGGGAGACGGTGATCGGCCG
APTX	54840	4|sg_hAPTX_01|APTX	TCCTGTGTGTTTCCAGGCCA
APTX	54840	4|sg_hAPTX_02|APTX	GATAAAGGATAAATACCCAA
APTX	54840	4|sg_hAPTX_03|APTX	TTACAAAGATGAGCAGGTGG
APTX	54840	4|sg_hAPTX_04|APTX	GGTTGGTGAGACAGGACAGC
APTX	54840	4|sg_hAPTX_05|APTX	GCCTGGCCAGGTTCTCCACA
APTX	54840	4|sg_hAPTX_06|APTX	CGTAATTGGGAAGGACCAAG
APTX	54840	4|sg_hAPTX_07|APTX	GAATGGCGTGGTAGCCCAAT
APTX	54840	4|sg_hAPTX_08|APTX	ACCCTGGCCTGGAAACACAC
APTX	54840	4|sg_hAPTX_09|APTX	TTGAAAGCAGAGTGTAACAA
APTX	54840	4|sg_hAPTX_10|APTX	CGTGGTAGCCCAATCGGAAG
ATM	472	4|sg_hATM_01|ATM	ATATGTGTTACGATGCCTTA
ATM	472	4|sg_hATM_02|ATM	ATTTATATCCATCATCCGAA
ATM	472	4|sg_hATM_03|ATM	GGATGCTGTTCTCAGACTGA
ATM	472	4|sg_hATM_04|ATM	TATACCACATTCTCTCACAA
ATM	472	4|sg_hATM_05|ATM	GACACAATGCAACTTCCGTA
ATM	472	4|sg_hATM_06|ATM	GTTCCAGGAACGGTAAAAAT
ATM	472	4|sg_hATM_07|ATM	GATGGCAGATATCTGTCACC
ATM	472	4|sg_hATM_08|ATM	TTACTTGGAGCCATAATTCA
ATM	472	4|sg_hATM_09|ATM	TCTACCCCAACAGCGACATG
ATM	472	4|sg_hATM_10|ATM	GTAAGGCATCGTAACACATA
ATRIP	84126	4|sg_hATRIP_01|ATRIP	GCGAGACTCACTACATCAGA
ATRIP	84126	4|sg_hATRIP_02|ATRIP	ACTGGACACGTCCCGAGCCG
ATRIP	84126	4|sg_hATRIP_03|ATRIP	CCTGAGCCAATGTCCGGCCG
ATRIP	84126	4|sg_hATRIP_04|ATRIP	TCTTCTCTGTTCCTCTAGAA
ATRIP	84126	4|sg_hATRIP_05|ATRIP	CTTCACTGCCGACGACCTGG
ATRIP	84126	4|sg_hATRIP_06|ATRIP	TCAGACGGAATCCGTTCTAG
ATRIP	84126	4|sg_hATRIP_07|ATRIP	GAACGGGTCGTCAGGGTCCG
ATRIP	84126	4|sg_hATRIP_08|ATRIP	GTCAAGCTCCTCCAGGTCGT
ATRIP	84126	4|sg_hATRIP_09|ATRIP	AAGTCCCCATGCGCGCCGAA
ATRIP	84126	4|sg_hATRIP_10|ATRIP	CCGGACCCTGACGACCCGTT
ATRX	546	4|sg_hATRX_01|ATRX	GAGTTCAGTTGATCATCAAG
ATRX	546	4|sg_hATRX_02|ATRX	ACTATGCAGAGCTTGCCAAA
ATRX	546	4|sg_hATRX_03|ATRX	CAGGATCGTCACGATCAAAG
ATRX	546	4|sg_hATRX_04|ATRX	AAATCTTCAGAAGTGTTGGC
ATRX	546	4|sg_hATRX_05|ATRX	TGGACAACTCCTTTCGACCA
ATRX	546	4|sg_hATRX_06|ATRX	AATTAGTGCGGAATAAGAGT
ATRX	546	4|sg_hATRX_07|ATRX	AAATTCCGAGTTTCGAGCGA
ATRX	546	4|sg_hATRX_08|ATRX	TGATTCATTGCAAGTCGTGG
ATRX	546	4|sg_hATRX_09|ATRX	TCAGTTGATCATCAAGGGGA
ATRX	546	4|sg_hATRX_10|ATRX	AGAACAAATAAAAGTACCGG
BACH1	571	4|sg_hBACH1_01|BACH1	TACTCAGCCTTAATGACCAG
BACH1	571	4|sg_hBACH1_02|BACH1	CCTGGCCTACGATTCTTGAG
BACH1	571	4|sg_hBACH1_03|BACH1	CCATCTTTGTGGAGGGACAG
BACH1	571	4|sg_hBACH1_04|BACH1	GATGTCACCATCTTTGTGGA
BACH1	571	4|sg_hBACH1_05|BACH1	GAAATCCGACTTGGGCACCA
BACH1	571	4|sg_hBACH1_06|BACH1	GCATTCTTGCTGGTCTGCAG
BACH1	571	4|sg_hBACH1_07|BACH1	GTAGTGTTGCATCTAGTGAT
BACH1	571	4|sg_hBACH1_08|BACH1	ATTAAGGCTGAGTAAAACAT
BACH1	571	4|sg_hBACH1_09|BACH1	GGATGAAGTGTGCAAATGTG
BACH1	571	4|sg_hBACH1_10|BACH1	CTGGAGTGACATTTGCAGCA
BARD1	580	4|sg_hBARD1_01|BARD1	TGAGGACTGGAGATAACAGA
BARD1	580	4|sg_hBARD1_02|BARD1	GCGCCCGCCATGGAACCGGA
BARD1	580	4|sg_hBARD1_03|BARD1	ATGTCCAGTGTGTTACACCC
BARD1	580	4|sg_hBARD1_04|BARD1	CAAGTCTTGTATCCAGGCCG
BARD1	580	4|sg_hBARD1_05|BARD1	AGCGCAGCAGCTTCTCCAGG
BARD1	580	4|sg_hBARD1_06|BARD1	GCGACCATCCGGTTCCATGG
BARD1	580	4|sg_hBARD1_07|BARD1	ACTTTACGTTTGCATGAAGG
BARD1	580	4|sg_hBARD1_08|BARD1	TGCCGGATAATCGGCAGCCG
BARD1	580	4|sg_hBARD1_09|BARD1	ATAATCGGCAGCCGAGGAAC
BARD1	580	4|sg_hBARD1_10|BARD1	GCCATGGAACCGGATGGTCG
BLM	641	4|sg_hBLM_01|BLM	ACTGCTCAGAAATCAAAAAA
BLM	641	4|sg_hBLM_02|BLM	ATTTGCTCGCTTTCAGAGGA
BLM	641	4|sg_hBLM_03|BLM	GTAGTGCATACAACTTCCTT
BLM	641	4|sg_hBLM_04|BLM	GTAGTCAGTAAACAGTCCCC
BLM	641	4|sg_hBLM_05|BLM	GGAACGAACTGCTTCAGCAG
BLM	641	4|sg_hBLM_06|BLM	TCACTTGATGGCCCTATGGA
BLM	641	4|sg_hBLM_07|BLM	GGCAGGAATCACCCTCCATA
BLM	641	4|sg_hBLM_08|BLM	CAACACCACAAATCAGCAAA
BLM	641	4|sg_hBLM_09|BLM	CATATCATCCCAATCATTGA
BLM	641	4|sg_hBLM_10|BLM	AGAGAATCCTGTCTTTCCTA
BRCA1	672	4|sg_hBRCA1_01|BRCA1	GAGGCTTGCCTTCTTCCGAT
BRCA1	672	4|sg_hBRCA1_02|BRCA1	AGGCATCCAGAAAAGTATCA
BRCA1	672	4|sg_hBRCA1_03|BRCA1	CTGAGAAGCGTGCAGCTGAG
BRCA1	672	4|sg_hBRCA1_04|BRCA1	CTCAGCTGCACGCTTCTCAG
BRCA1	672	4|sg_hBRCA1_05|BRCA1	TTACATGGCTTAAGTTGGGG
BRCA1	672	4|sg_hBRCA1_06|BRCA1	AAGGAGCCAACATAACAGAT
BRCA1	672	4|sg_hBRCA1_07|BRCA1	GTTTCTATCATCCAAAGTAT
BRCA1	672	4|sg_hBRCA1_08|BRCA1	TGTTGGCTCCTTGCTAAGCC
BRCA1	672	4|sg_hBRCA1_09|BRCA1	GGACGCTCTTGTATTATCTG
BRCA1	672	4|sg_hBRCA1_10|BRCA1	GGTTTCTGTAGCCCATACTT
BRCA2	675	4|sg_hBRCA2_01|BRCA2	TTTACAGGAGATTGGTACAG
BRCA2	675	4|sg_hBRCA2_02|BRCA2	TCTGCAGGTTCAGAATTATA
BRCA2	675	4|sg_hBRCA2_03|BRCA2	TGCCTATTGGATCCAAAGAG
BRCA2	675	4|sg_hBRCA2_04|BRCA2	GGCCTCTCTTTGGATCCAAT
BRCA2	675	4|sg_hBRCA2_05|BRCA2	TTGTCACTTCCACTCTCAAA
BRCA2	675	4|sg_hBRCA2_06|BRCA2	CTATGAGCACAGTAGAACTA
BRCA2	675	4|sg_hBRCA2_07|BRCA2	AATCAGAAGCCCTTTGAGAG
BRCA2	675	4|sg_hBRCA2_08|BRCA2	GAAGCCAGCTGATTATAAGA
BRCA2	675	4|sg_hBRCA2_09|BRCA2	TGAAGCCTCTGAAAGTGGAC
BRCA2	675	4|sg_hBRCA2_10|BRCA2	AGGTCTAAATGGAGCCCAGA
CCNH	902	4|sg_hCCNH_01|CCNH	GTCCAAGAGGACTCTCCCGG
CCNH	902	4|sg_hCCNH_02|CCNH	GCACTGGACCTTCTCCAGCG
CCNH	902	4|sg_hCCNH_03|CCNH	TTTGCATCTGAATTTGCGGT
CCNH	902	4|sg_hCCNH_04|CCNH	CCTGGAGGCACTAGATAAAA
CCNH	902	4|sg_hCCNH_05|CCNH	AATCCTTACAGACCATTTGA
CCNH	902	4|sg_hCCNH_06|CCNH	TCAGTTTGTTGGAAACCTCC
CCNH	902	4|sg_hCCNH_07|CCNH	GCCGCTTCTGACTACTGTTG
CCNH	902	4|sg_hCCNH_08|CCNH	GTATCTAGTCCTCAGTTTGT
CCNH	902	4|sg_hCCNH_09|CCNH	GATGCAAAGCCGTGGCCAAC
CCNH	902	4|sg_hCCNH_10|CCNH	CATAGTAATTCCAGCCCTGG
CDK7	1022	4|sg_hCDK7_01|CDK7	TGTGATGCAAAGGTATTCCA
CDK7	1022	4|sg_hCDK7_02|CDK7	ATACACATCAGGTTGTAACC
CDK7	1022	4|sg_hCDK7_03|CDK7	CTTAATGGCGACAATTTGGT
CDK7	1022	4|sg_hCDK7_04|CDK7	GGAGCAATCAAATCCAGCTT
CDK7	1022	4|sg_hCDK7_05|CDK7	GTGGCCGTAATTCGAGCACA
CDK7	1022	4|sg_hCDK7_06|CDK7	AAGCTGGACTTCCTTGGGGA
CDK7	1022	4|sg_hCDK7_07|CDK7	TGATGTGTATAAGCTCTATT
CDK7	1022	4|sg_hCDK7_08|CDK7	GGGCAATCCTCCTTGTTCTA
CDK7	1022	4|sg_hCDK7_09|CDK7	GATGTGTATAAGCTCTATTG
CDK7	1022	4|sg_hCDK7_10|CDK7	ATTTATGTCCAAAAGCATCA
CETN2	1069	4|sg_hCETN2_01|CETN2	GTTCAAAAATCTGAAACGCG
CETN2	1069	4|sg_hCETN2_02|CETN2	GCTTACTGAAGAGCAAAAGC
CETN2	1069	4|sg_hCETN2_03|CETN2	GGGACAGGAAAAATGAACTT
CETN2	1069	4|sg_hCETN2_04|CETN2	TAAGTGAAATTGATAAGGAA
CETN2	1069	4|sg_hCETN2_05|CETN2	TCTTCAGTAAGCTCAGGCTT
CETN2	1069	4|sg_hCETN2_06|CETN2	GTTTGCCTTCTTAAAGTTGG
CETN2	1069	4|sg_hCETN2_07|CETN2	CAGGTTCTCACCCAACTCCT
CETN2	1069	4|sg_hCETN2_08|CETN2	ATTGATGAAGCTGATCGAGA
CETN2	1069	4|sg_hCETN2_09|CETN2	ATAAGTGAAATTGATAAGGA
CETN2	1069	4|sg_hCETN2_10|CETN2	GAAACGCGTGGCCAAGGAGT
CHAF1A	10036	4|sg_hCHAF1A_01|CHAF1A	AGACATTCCTTGCAAAACAG
CHAF1A	10036	4|sg_hCHAF1A_02|CHAF1A	TTAGACCGAAACTTGTCAAC
CHAF1A	10036	4|sg_hCHAF1A_03|CHAF1A	GCCTGAATCTTGTCCCAAAG
CHAF1A	10036	4|sg_hCHAF1A_04|CHAF1A	ACTCCCAGGAATGTTCGCCA
CHAF1A	10036	4|sg_hCHAF1A_05|CHAF1A	GTCAGCTCCGGGCAGCTCCG
CHAF1A	10036	4|sg_hCHAF1A_06|CHAF1A	AGCTGCCCGGAGCTGACGAG
CHAF1A	10036	4|sg_hCHAF1A_07|CHAF1A	CATTCCTTGCAAAACAGAGG
CHAF1A	10036	4|sg_hCHAF1A_08|CHAF1A	AATAGAATCGAAACCAGTAT
CHAF1A	10036	4|sg_hCHAF1A_09|CHAF1A	TGGTCTATCTTTGCAATCCA
CHAF1A	10036	4|sg_hCHAF1A_10|CHAF1A	GGCCATTCAGAACGACAAGT
CHEK1	1111	4|sg_hCHEK1_01|CHEK1	GGAGCCGCCGACATTCAGAG
CHEK1	1111	4|sg_hCHEK1_02|CHEK1	CCTGCCCCTCTGAATGTCGG
CHEK1	1111	4|sg_hCHEK1_03|CHEK1	ACACCACCTGAAGTGACTCG
CHEK1	1111	4|sg_hCHEK1_04|CHEK1	GTACTTACTGCAATGCTCGC
CHEK1	1111	4|sg_hCHEK1_05|CHEK1	TGGAGCCGCCGACATTCAGA
CHEK1	1111	4|sg_hCHEK1_06|CHEK1	CTGAAGAGATTTAAGGACGG
CHEK1	1111	4|sg_hCHEK1_07|CHEK1	CATGACTCCACCGAGCACCT
CHEK1	1111	4|sg_hCHEK1_08|CHEK1	GGAATGGTAATTCTTGCTGA
CHEK1	1111	4|sg_hCHEK1_09|CHEK1	TGTCCTGCCCCTCTGAATGT
CHEK1	1111	4|sg_hCHEK1_10|CHEK1	ACATTCAGAGGGGCAGGACA
CHEK2	11200	4|sg_hCHEK2_01|CHEK2	GCATACATAGAAGATCACAG
CHEK2	11200	4|sg_hCHEK2_02|CHEK2	GACTGGGTAACGCTGCCATG
CHEK2	11200	4|sg_hCHEK2_03|CHEK2	AGGTAAAGCTGGCTTTCGAG
CHEK2	11200	4|sg_hCHEK2_04|CHEK2	GGGCCCATAATCGAGCCCAG
CHEK2	11200	4|sg_hCHEK2_05|CHEK2	TGACAACTACTGGTTTGGGA
CHEK2	11200	4|sg_hCHEK2_06|CHEK2	GCTGGAGTTTGGCATCGTGC
CHEK2	11200	4|sg_hCHEK2_07|CHEK2	TACAAGCTCTGTATTTACAA
CHEK2	11200	4|sg_hCHEK2_08|CHEK2	ATTGGCAAATCCATCCTGAA
CHEK2	11200	4|sg_hCHEK2_09|CHEK2	GGCCCATAATCGAGCCCAGG
CHEK2	11200	4|sg_hCHEK2_10|CHEK2	AGAGGAGCTGGATATGCCCT
CLK2	1196	4|sg_hCLK2_01|CLK2	TGATCGTTCGTCCGACCGGA
CLK2	1196	4|sg_hCLK2_02|CLK2	CCGGTCATACACCCTCCGGT
CLK2	1196	4|sg_hCLK2_03|CLK2	GCATTCCTATGAATATCAGC
CLK2	1196	4|sg_hCLK2_04|CLK2	GTTCTCCCGCTGATATTCAT
CLK2	1196	4|sg_hCLK2_05|CLK2	GGCATTCCTATGAATATCAG
CLK2	1196	4|sg_hCLK2_06|CLK2	GCAGCCGGAGGAAGCACAGA
CLK2	1196	4|sg_hCLK2_07|CLK2	ATGATGATCGTTCGTCCGAC
CLK2	1196	4|sg_hCLK2_08|CLK2	GGAGTTACCGTGAACACTAT
CLK2	1196	4|sg_hCLK2_09|CLK2	ACAGACGCAACGATTATAGC
CLK2	1196	4|sg_hCLK2_10|CLK2	ATCGCCGGTCATACACCCTC
CSH1	1442	4|sg_hCSH1_01|CSH1	GATGGGCTTGGAGCATAGCG
CSH1	1442	4|sg_hCSH1_02|CSH1	GGAAGAAACCTATATCCCAA
CSH1	1442	4|sg_hCSH1_03|CSH1	TCCGACACCCTCCAACATGG
CSH1	1442	4|sg_hCSH1_04|CSH1	TGGCCAGCTGGTGCGCGCGA
CSH1	1442	4|sg_hCSH1_05|CSH1	ATACTCCTGAGGAACCGCAC
CSH1	1442	4|sg_hCSH1_06|CSH1	TGTTGGCGAACATACTCCTG
CSH1	1442	4|sg_hCSH1_07|CSH1	AGAACTTACAAACTCCTGGT
CSH1	1442	4|sg_hCSH1_08|CSH1	GCCACGACTCGATGAGCAGC
CSH1	1442	4|sg_hCSH1_09|CSH1	GGATAAGGGAACGGTTTGGA
CSH1	1442	4|sg_hCSH1_10|CSH1	GGTGCAGTGCCGCTCTGTGG
CSH2	1443	4|sg_hCSH2_01|CSH2	GTGCAGTGCCGCTCTGTAGA
CSH2	1443	4|sg_hCSH2_02|CSH2	CACAGCTACCCTCTACAGAG
CSH2	1443	4|sg_hCSH2_03|CSH2	CGCTCTGTAGAGGGTAGCTG
CSH2	1443	4|sg_hCSH2_04|CSH2	AAAAAGCCTGGATAACGGAA
CSH2	1443	4|sg_hCSH2_05|CSH2	GGATAACGGAACGGTTTGGA
CSH2	1443	4|sg_hCSH2_06|CSH2	GCCTGGATAACGGAACGGTT
CSH2	1443	4|sg_hCSH2_07|CSH2	TCCAAACCGTTCCGTTATCC
CSH2	1443	4|sg_hCSH2_08|CSH2	GGTGCAGTGCCGCTCTGTAG
CSH2	1443	4|sg_hCSH2_09|CSH2	GTTCCAGGATTGGCGACCCC
CSH2	1443	4|sg_hCSH2_10|CSH2	AGTCGTGGCTGGAGCCCGTG
DCLRE1A	9937	4|sg_hDCLRE1A_01|DCLRE1A	CTTCCTGCTAGCTCAAAGCA
DCLRE1A	9937	4|sg_hDCLRE1A_02|DCLRE1A	TCACTGGCTTCAGTCAGAGA
DCLRE1A	9937	4|sg_hDCLRE1A_03|DCLRE1A	GTTGAGAATGACAAACTAGT
DCLRE1A	9937	4|sg_hDCLRE1A_04|DCLRE1A	GCATTAGAGGGTGTGCCAGT
DCLRE1A	9937	4|sg_hDCLRE1A_05|DCLRE1A	GCAGGTGATGGGCTGCTAAA
DCLRE1A	9937	4|sg_hDCLRE1A_06|DCLRE1A	AAGAGCCGCAGAAGCTAAAG
DCLRE1A	9937	4|sg_hDCLRE1A_07|DCLRE1A	TGATAGGGCAGACACCTCGA
DCLRE1A	9937	4|sg_hDCLRE1A_08|DCLRE1A	TTTGTAGCCTTGAGGAAAGA
DCLRE1A	9937	4|sg_hDCLRE1A_09|DCLRE1A	TTTACCGAAAGCTCAAAAGA
DCLRE1A	9937	4|sg_hDCLRE1A_10|DCLRE1A	TGTTGAGAATGACAAACTAG
DCLRE1B	64858	4|sg_hDCLRE1B_01|DCLRE1B	TTGTCGGGAAGGAAGAACCA
DCLRE1B	64858	4|sg_hDCLRE1B_02|DCLRE1B	CATGCACTCGGACCACACCG
DCLRE1B	64858	4|sg_hDCLRE1B_03|DCLRE1B	CCTGTAGGTGACGATGCAAG
DCLRE1B	64858	4|sg_hDCLRE1B_04|DCLRE1B	GCAATGGATCCAAGCCCTGG
DCLRE1B	64858	4|sg_hDCLRE1B_05|DCLRE1B	ACAGTGATTGGCATCGAGGA
DCLRE1B	64858	4|sg_hDCLRE1B_06|DCLRE1B	GTAGGTGACGATGCAAGAGG
DCLRE1B	64858	4|sg_hDCLRE1B_07|DCLRE1B	TTTCATCTAGGGGTAATACA
DCLRE1B	64858	4|sg_hDCLRE1B_08|DCLRE1B	CCTCTTGCATCGTCACCTAC
DCLRE1B	64858	4|sg_hDCLRE1B_09|DCLRE1B	GGACTTCTGGAGCCTGCGCC
DCLRE1B	64858	4|sg_hDCLRE1B_10|DCLRE1B	CCAGGTGCTAGACAGGCCCA
DCLRE1C	64421	4|sg_hDCLRE1C_01|DCLRE1C	TCAGGTTCTCCCTATCGAAG
DCLRE1C	64421	4|sg_hDCLRE1C_02|DCLRE1C	GATATGCGTTCACAGGACAG
DCLRE1C	64421	4|sg_hDCLRE1C_03|DCLRE1C	GCATTAAGCCATCCACCATG
DCLRE1C	64421	4|sg_hDCLRE1C_04|DCLRE1C	CAGTGGAGCAAATTACCCTG
DCLRE1C	64421	4|sg_hDCLRE1C_05|DCLRE1C	CCTTTCTCCAAACCACATGG
DCLRE1C	64421	4|sg_hDCLRE1C_06|DCLRE1C	GGAGACTTCAGATTGGCGCA
DCLRE1C	64421	4|sg_hDCLRE1C_07|DCLRE1C	AGTGGGACAGGAAGTAGGCG
DCLRE1C	64421	4|sg_hDCLRE1C_08|DCLRE1C	AATGGAGCTTCTGCACTCCG
DCLRE1C	64421	4|sg_hDCLRE1C_09|DCLRE1C	GGAGCCCGTACCATGTTGTG
DCLRE1C	64421	4|sg_hDCLRE1C_10|DCLRE1C	CCCTACCTTGAAAAGAAGGT
DDB1	1642	4|sg_hDDB1_01|DDB1	GGTCACGCAGCCGTTCACGG
DDB1	1642	4|sg_hDDB1_02|DDB1	TGACATGCAGCTCCTCCAGG
DDB1	1642	4|sg_hDDB1_03|DDB1	GATTGTGTGCCACAATCGAG
DDB1	1642	4|sg_hDDB1_04|DDB1	GCATCATTGACCCTGAGTGC
DDB1	1642	4|sg_hDDB1_05|DDB1	GATCTATGTGGTCACCGCCG
DDB1	1642	4|sg_hDDB1_06|DDB1	TCTATGTGGTCACCGCCGAG
DDB1	1642	4|sg_hDDB1_07|DDB1	GGGCATGTATGGGAAGATTG
DDB1	1642	4|sg_hDDB1_08|DDB1	TCGCTGTCAAGATAAACAGC
DDB1	1642	4|sg_hDDB1_09|DDB1	ATGATGATGGCCCCCCCAAA
DDB1	1642	4|sg_hDDB1_10|DDB1	ATACATGCCCACCTCTTTGA
DDB2	1643	4|sg_hDDB2_01|DDB2	CCCAACTCACCCCAGCACCG
DDB2	1643	4|sg_hDDB2_02|DDB2	CCGTGGCTGTGGGTTCCAAA
DDB2	1643	4|sg_hDDB2_03|DDB2	GGAGGGCTACATCCTTGGCG
DDB2	1643	4|sg_hDDB2_04|DDB2	TATTACGCCCCAGGAACAAG
DDB2	1643	4|sg_hDDB2_05|DDB2	GATGTAGCCCTCCTGTCAAA
DDB2	1643	4|sg_hDDB2_06|DDB2	TGAGGAGGCGTAAAACTGGT
DDB2	1643	4|sg_hDDB2_07|DDB2	CCCTTTGGAACCCACAGCCA
DDB2	1643	4|sg_hDDB2_08|DDB2	AGTTGTTCCCTCCATTGAGG
DDB2	1643	4|sg_hDDB2_09|DDB2	GGAGGGTCCTGACGATGCTG
DDB2	1643	4|sg_hDDB2_10|DDB2	TGTAGCCCTCCTGTCAAAGG
DMC1	11144	4|sg_hDMC1_01|DMC1	ACAAGAATAAGCTTGCGAAA
DMC1	11144	4|sg_hDMC1_02|DMC1	GCAGATCCCAAAAAACCCAT
DMC1	11144	4|sg_hDMC1_03|DMC1	GTAGGAATCTGTACCATCAA
DMC1	11144	4|sg_hDMC1_04|DMC1	TGTCCCTAAGGCGATCTGGA
DMC1	11144	4|sg_hDMC1_05|DMC1	ATAAGCTTGCGAAAGGGAAG
DMC1	11144	4|sg_hDMC1_06|DMC1	GAAGGAGGATCAAGTTGTGG
DMC1	11144	4|sg_hDMC1_07|DMC1	GCCGTTCGGCCAACTCCCCA
DMC1	11144	4|sg_hDMC1_08|DMC1	GCCAGAATGTGTCCCCCAAT
DMC1	11144	4|sg_hDMC1_09|DMC1	AGAGCTCTATGCAATGTCAA
DMC1	11144	4|sg_hDMC1_10|DMC1	GATCCCAAAAAACCCATTGG
DNA2	1763	4|sg_hDNA2_01|DNA2	GGTACATCTGACCAGTCTTG
DNA2	1763	4|sg_hDNA2_02|DNA2	CTAGATGGTTGGCAGGCACA
DNA2	1763	4|sg_hDNA2_03|DNA2	GCCACACGCCAAATGCTAAT
DNA2	1763	4|sg_hDNA2_04|DNA2	GCCTTTCAATCCAAACCTAG
DNA2	1763	4|sg_hDNA2_05|DNA2	CATCTTGACTTAGATTTAAG
DNA2	1763	4|sg_hDNA2_06|DNA2	TTATCCTTACTATTATCACT
DNA2	1763	4|sg_hDNA2_07|DNA2	AATTGGTACGGTTCTCCATG
DNA2	1763	4|sg_hDNA2_08|DNA2	GTATGGCACCATGTTTACAT
DNA2	1763	4|sg_hDNA2_09|DNA2	TGACTGCCAACACCAGGTAC
DNA2	1763	4|sg_hDNA2_10|DNA2	GGGAAACTGTGAAAAGCGCC
DUT	1854	4|sg_hDUT_01|DUT	GCCTGGCCCGGAGAGTACCG
DUT	1854	4|sg_hDUT_02|DUT	CCGGCTCTCCGAGCACGCCA
DUT	1854	4|sg_hDUT_03|DUT	GCTCGGAGAGCCGGGCAAAG
DUT	1854	4|sg_hDUT_04|DUT	ACGGCAGAGGGCCGAAGCCG
DUT	1854	4|sg_hDUT_05|DUT	AAGCTCGCCCTTCCAGCCAG
DUT	1854	4|sg_hDUT_06|DUT	CCCCGACTGTACTGGCTCCG
DUT	1854	4|sg_hDUT_07|DUT	CCGGGGAATCCCGTGCTGCG
DUT	1854	4|sg_hDUT_08|DUT	AGGCGGCCAGCGCTGGACAG
DUT	1854	4|sg_hDUT_09|DUT	TGCAAAACGCGCGAGGCGCA
DUT	1854	4|sg_hDUT_10|DUT	GTACAGTCGGGGCCGCTGGC
EME1	146956	4|sg_hEME1_01|EME1	CCTGCGCCTCAATCACACAG
EME1	146956	4|sg_hEME1_02|EME1	AAGCCGAGTCAGAAGGTCCA
EME1	146956	4|sg_hEME1_03|EME1	AAGGGAAGAGAAGATTGTAG
EME1	146956	4|sg_hEME1_04|EME1	AGATGGTTCCTTCTTCAGAA
EME1	146956	4|sg_hEME1_05|EME1	GTGCTCTTACAGATGGAAGG
EME1	146956	4|sg_hEME1_06|EME1	TATCATGGAGGGGAACTTCA
EME1	146956	4|sg_hEME1_07|EME1	GCAGAGACAAGCAAGGCAGA
EME1	146956	4|sg_hEME1_08|EME1	AATCACACAGCGGCACTCCA
EME1	146956	4|sg_hEME1_09|EME1	CCACAAGCAACTGAGCCCTG
EME1	146956	4|sg_hEME1_10|EME1	CATGTAAGCCTTTGAGCCAG
EME2	197342	4|sg_hEME2_01|EME2	CTGTGTCCACGCACACCGCG
EME2	197342	4|sg_hEME2_02|EME2	TGAGGACTCCGCCGGCTCGG
EME2	197342	4|sg_hEME2_03|EME2	GCCGGCGGAGTCCTCAGCGT
EME2	197342	4|sg_hEME2_04|EME2	CCGCAGCAGCCGCAACGCCT
EME2	197342	4|sg_hEME2_05|EME2	GCAGGGGTCGGGACTCGCTC
EME2	197342	4|sg_hEME2_06|EME2	TGGGTCCCGGGCTCTCGCGG
EME2	197342	4|sg_hEME2_07|EME2	GGTTGGACCCGGGAGGGCGG
EME2	197342	4|sg_hEME2_08|EME2	CGCGAGAGCCCGGGACCCAG
EME2	197342	4|sg_hEME2_09|EME2	GATCTCAGACTCCGACGCTG
EME2	197342	4|sg_hEME2_10|EME2	GGACCCAGCGGGTGAGCGCA
ENDOV	284131	4|sg_hENDOV_01|ENDOV	GGTGTATGAGGAGAGCCGCA
ENDOV	284131	4|sg_hENDOV_02|ENDOV	CGTCGTAGACCGGGACACCG
ENDOV	284131	4|sg_hENDOV_03|ENDOV	AACGGGGTACTCCACCACCG
ENDOV	284131	4|sg_hENDOV_04|ENDOV	GGGCTTCCTGGCCTTCCGAG
ENDOV	284131	4|sg_hENDOV_05|ENDOV	GCAGGTCTGTAAGGACGCCA
ENDOV	284131	4|sg_hENDOV_06|ENDOV	CCTTCTTGTGGATGGAAACG
ENDOV	284131	4|sg_hENDOV_07|ENDOV	GACACTGTCCCCTTTCACGA
ENDOV	284131	4|sg_hENDOV_08|ENDOV	TCTGCAGACCCGAGAAGGCG
ENDOV	284131	4|sg_hENDOV_09|ENDOV	CGCCTTCTCGGGTCTGCAGA
ENDOV	284131	4|sg_hENDOV_10|ENDOV	TGACGTGTCCTTCGTGAAAG
ERCC1	2067	4|sg_hERCC1_01|ERCC1	ATATTCGGCGTAGGTCTGAG
ERCC1	2067	4|sg_hERCC1_02|ERCC1	ATTACGTCGCCAAATTCCCA
ERCC1	2067	4|sg_hERCC1_03|ERCC1	ATTTGTGATACCCCTCGACG
ERCC1	2067	4|sg_hERCC1_04|ERCC1	GGTGCAGGTTGTGGTAGCGG
ERCC1	2067	4|sg_hERCC1_05|ERCC1	ATTGCGCACGAACTTCAGTA
ERCC1	2067	4|sg_hERCC1_06|ERCC1	GGGACCTCATCCTCGTCGAG
ERCC1	2067	4|sg_hERCC1_07|ERCC1	CTCTGTGTAGATCGGAATAA
ERCC1	2067	4|sg_hERCC1_08|ERCC1	TGAGATGGCATATTCGGCGT
ERCC1	2067	4|sg_hERCC1_09|ERCC1	GTAATTCCCGACTATGTGCT
ERCC1	2067	4|sg_hERCC1_10|ERCC1	CAACCAGGCCCTGAAACCCG
ERCC2	2068	4|sg_hERCC2_01|ERCC2	GCTTTGGGAAGGACGTCGAT
ERCC2	2068	4|sg_hERCC2_02|ERCC2	AACTTCTATGAGAAGCAGGA
ERCC2	2068	4|sg_hERCC2_03|ERCC2	GTAGCTATAAACCACCACAT
ERCC2	2068	4|sg_hERCC2_04|ERCC2	GCCCCACTGCCGATTCTATG
ERCC2	2068	4|sg_hERCC2_05|ERCC2	CCGCATGTAGGAGAACTGCT
ERCC2	2068	4|sg_hERCC2_06|ERCC2	TCCAGGTTGTAGATGCCAGC
ERCC2	2068	4|sg_hERCC2_07|ERCC2	CAACTTCTATGAGAAGCAGG
ERCC2	2068	4|sg_hERCC2_08|ERCC2	TCTTGGGGTCCAGGAGGTAG
ERCC2	2068	4|sg_hERCC2_09|ERCC2	ATGAGTTTGGTCACCTCCAG
ERCC2	2068	4|sg_hERCC2_10|ERCC2	GCATGTAGGAGAACTGCTCG
ERCC3	2071	4|sg_hERCC3_01|ERCC3	TCCCGAGTGACAGATCCACA
ERCC3	2071	4|sg_hERCC3_02|ERCC3	ATGATGAAGAGGACGCCCCG
ERCC3	2071	4|sg_hERCC3_03|ERCC3	GCCGCTTAAGAAACTCTGAA
ERCC3	2071	4|sg_hERCC3_04|ERCC3	CCGAGGGAACCGCTTCCTGA
ERCC3	2071	4|sg_hERCC3_05|ERCC3	TCTGTCACTCGGGAAGTGGA
ERCC3	2071	4|sg_hERCC3_06|ERCC3	AAGCGGTTCCCTCGGCGGCG
ERCC3	2071	4|sg_hERCC3_07|ERCC3	GGAAGCGGTTCCCTCGGCGG
ERCC3	2071	4|sg_hERCC3_08|ERCC3	ACTCATGCACATGGGTTGGT
ERCC3	2071	4|sg_hERCC3_09|ERCC3	TCAGGAAGCGGTTCCCTCGG
ERCC3	2071	4|sg_hERCC3_10|ERCC3	GGATGATGAAGAGGACGCCC
ERCC4	2072	4|sg_hERCC4_01|ERCC4	TCTGGAATCTCTGAGAGCAA
ERCC4	2072	4|sg_hERCC4_02|ERCC4	TTTCGCCAGAAAAACAAACG
ERCC4	2072	4|sg_hERCC4_03|ERCC4	TTTCATTTGTTACACGGCGA
ERCC4	2072	4|sg_hERCC4_04|ERCC4	AGAAAGCAACCCAAAGTGGG
ERCC4	2072	4|sg_hERCC4_05|ERCC4	GTGCGCCCGCGGGCTCGGCG
ERCC4	2072	4|sg_hERCC4_06|ERCC4	GTTTATAAATGCTCGAGCAA
ERCC4	2072	4|sg_hERCC4_07|ERCC4	GCTGGAGTACGAGCGACAGC
ERCC4	2072	4|sg_hERCC4_08|ERCC4	AATCTTCCACTTCAAGCGAT
ERCC4	2072	4|sg_hERCC4_09|ERCC4	GCTGGTGCTCAACACGCAGC
ERCC4	2072	4|sg_hERCC4_10|ERCC4	GTACTCCAGCAGCGGCGCCA
ERCC5	2073	4|sg_hERCC5_01|ERCC5	TTAATGGCTGAAAGAGTCCG
ERCC5	2073	4|sg_hERCC5_02|ERCC5	GTAAAGTTCTTGGAGAAGGA
ERCC5	2073	4|sg_hERCC5_03|ERCC5	CCTTCTTCCAGCAAAATGCA
ERCC5	2073	4|sg_hERCC5_04|ERCC5	ACGAAGGCTCCATATCACCC
ERCC5	2073	4|sg_hERCC5_05|ERCC5	TTCGGGGCTGACCTGCCGCC
ERCC5	2073	4|sg_hERCC5_06|ERCC5	AGGCAGTATGAAGATGAAGG
ERCC5	2073	4|sg_hERCC5_07|ERCC5	GCATATAGAACATGTCCAAA
ERCC5	2073	4|sg_hERCC5_08|ERCC5	TCCTTCATCACTGTTCTCGG
ERCC5	2073	4|sg_hERCC5_09|ERCC5	GGGATGATGTGCAGACGGGA
ERCC5	2073	4|sg_hERCC5_10|ERCC5	GCTGGGGATGATGTGCAGAC
EXO1	9156	4|sg_hEXO1_01|EXO1	GTTGGCCTATCTTAACAAAG
EXO1	9156	4|sg_hEXO1_02|EXO1	GTACCAGAGGATTACATCAA
EXO1	9156	4|sg_hEXO1_03|EXO1	CAGCTTCATAGGGAGCCACG
EXO1	9156	4|sg_hEXO1_04|EXO1	GCGTGGGATTGGATTAGCAA
EXO1	9156	4|sg_hEXO1_05|EXO1	TGTGCAAGCCATAATTACAG
EXO1	9156	4|sg_hEXO1_06|EXO1	TTATACTTCCTCACATGGAT
EXO1	9156	4|sg_hEXO1_07|EXO1	TCATCTTCATAGGCGTTCAG
EXO1	9156	4|sg_hEXO1_08|EXO1	CGACAAGCCAATCTTCTTAA
EXO1	9156	4|sg_hEXO1_09|EXO1	TCCATGTGAGGAAGTATAAA
EXO1	9156	4|sg_hEXO1_10|EXO1	GACTACCTGTCATCACTGCG
FAAP20	199990	4|sg_hFAAP20_01|FAAP20	GCGGGAGTTGAAGTACCTGG
FAAP20	199990	4|sg_hFAAP20_02|FAAP20	CGGCGGCTCAACCCCAGCCG
FAAP20	199990	4|sg_hFAAP20_03|FAAP20	TGCCCCGTGAAGCAGCCGGT
FAAP20	199990	4|sg_hFAAP20_04|FAAP20	GGCTGCTTCACGGGGCAGGA
FAAP20	199990	4|sg_hFAAP20_05|FAAP20	TTCCTACCGGCTGCTTCACG
FAAP20	199990	4|sg_hFAAP20_06|FAAP20	CAGCTGCCCCATGTGCCAGA
FAAP20	199990	4|sg_hFAAP20_07|FAAP20	CCCGGGCCCCACAGGTCCGG
FAAP20	199990	4|sg_hFAAP20_08|FAAP20	CCCGGCACCTGATCCCTGCA
FAAP20	199990	4|sg_hFAAP20_09|FAAP20	GCACATGGGGCAGCTGCGCA
FAAP20	199990	4|sg_hFAAP20_10|FAAP20	GAGCAGCAGCCGTCTGTGGA
FAAP24	91442	4|sg_hFAAP24_01|FAAP24	GCTTCCAGTGGCCAGCCAGA
FAAP24	91442	4|sg_hFAAP24_02|FAAP24	GCAGGTGGTCGGACAAGCAG
FAAP24	91442	4|sg_hFAAP24_03|FAAP24	GTGGCCAATGAGAAATGGCG
FAAP24	91442	4|sg_hFAAP24_04|FAAP24	TGACCCGCGCCATTTCTCAT
FAAP24	91442	4|sg_hFAAP24_05|FAAP24	ATCCTGCCTCGTCATCCAGT
FAAP24	91442	4|sg_hFAAP24_06|FAAP24	TGGCCAATGAGAAATGGCGC
FAAP24	91442	4|sg_hFAAP24_07|FAAP24	CGGGGCCCGTATCATCAGGG
FAAP24	91442	4|sg_hFAAP24_08|FAAP24	CAGCACAGTAAACTTCTGTA
FAAP24	91442	4|sg_hFAAP24_09|FAAP24	TCCTGCCACCAAATCAGCTT
FAAP24	91442	4|sg_hFAAP24_10|FAAP24	TTGTAGTCGTTGAAAAAACC
FAN1	22909	4|sg_hFAN1_01|FAN1	CTACCTTCGGAGTTTCCTTG
FAN1	22909	4|sg_hFAN1_02|FAN1	CCGAAGGTAGTAAGGATGAC
FAN1	22909	4|sg_hFAN1_03|FAN1	TGCATGGAGTAACATCCAAG
FAN1	22909	4|sg_hFAN1_04|FAN1	ACTTCGTTCAAGTGGATCCA
FAN1	22909	4|sg_hFAN1_05|FAN1	GCACCACAAGGAAACTCCGA
FAN1	22909	4|sg_hFAN1_06|FAN1	AATGGAAGCCGAAAGCCAAA
FAN1	22909	4|sg_hFAN1_07|FAN1	CTGATTGATAAGCTTCTACG
FAN1	22909	4|sg_hFAN1_08|FAN1	AGAAGTGGTTGAAAAACGTG
FAN1	22909	4|sg_hFAN1_09|FAN1	GGGCAGGCAAGTTTAGCAGG
FAN1	22909	4|sg_hFAN1_10|FAN1	GGAACTCTGTGGACTAGAAC
FANCA	2175	4|sg_hFANCA_01|FANCA	CCAGCATGCTGACGTCGCCA
FANCA	2175	4|sg_hFANCA_02|FANCA	GCCTCGGGCCAGGACCCAGG
FANCA	2175	4|sg_hFANCA_03|FANCA	CCCGGCTGAGAGAATACCCA
FANCA	2175	4|sg_hFANCA_04|FANCA	GCTCGGCCCAGGCCCTCCGG
FANCA	2175	4|sg_hFANCA_05|FANCA	CCGTGGGTATTCTCTCAGCC
FANCA	2175	4|sg_hFANCA_06|FANCA	CTCAGATCTGAGAAGAACTG
FANCA	2175	4|sg_hFANCA_07|FANCA	ACAGATCTGCACGGCTCCAG
FANCA	2175	4|sg_hFANCA_08|FANCA	TAGCGTGGGACAGATCTGCA
FANCA	2175	4|sg_hFANCA_09|FANCA	CCGGCTGAGAGAATACCCAC
FANCA	2175	4|sg_hFANCA_10|FANCA	GGACCCAGGGGGCCGCCGGA
FANCB	2187	4|sg_hFANCB_01|FANCB	ACTGCACAAGGATCTCCAAA
FANCB	2187	4|sg_hFANCB_02|FANCB	CTAGGCTATGAGATGAAGGA
FANCB	2187	4|sg_hFANCB_03|FANCB	ACAAGAGAATCGTTACCTGG
FANCB	2187	4|sg_hFANCB_04|FANCB	GCTTCTAAAGTGTCAAAATA
FANCB	2187	4|sg_hFANCB_05|FANCB	TAAAGGATACAACGAAAAAG
FANCB	2187	4|sg_hFANCB_06|FANCB	TGATAATACGTCAAGTGCAG
FANCB	2187	4|sg_hFANCB_07|FANCB	AATGTGTGCCAGCTTCCATT
FANCB	2187	4|sg_hFANCB_08|FANCB	TCAAGGAGTCCTTAAAAAGT
FANCB	2187	4|sg_hFANCB_09|FANCB	GATGGCCTAAGGGTCCTTAA
FANCB	2187	4|sg_hFANCB_10|FANCB	GACCCCTGATAGCAAGAAAG
FANCC	2176	4|sg_hFANCC_01|FANCC	GTGCACTCCTGGAAACCGAT
FANCC	2176	4|sg_hFANCC_02|FANCC	GGCAGACTACAGCTGACATG
FANCC	2176	4|sg_hFANCC_03|FANCC	ACATCTGTCAGGGTAATAAG
FANCC	2176	4|sg_hFANCC_04|FANCC	AATAGTGGCTATGATTTCCA
FANCC	2176	4|sg_hFANCC_05|FANCC	TGAACATCTCATCAACAACC
FANCC	2176	4|sg_hFANCC_06|FANCC	TGTGCACTCCTGGAAACCGA
FANCC	2176	4|sg_hFANCC_07|FANCC	GTTCTTTGAGGCTGTAAACG
FANCC	2176	4|sg_hFANCC_08|FANCC	TCTGGAGCCAGTGTCCCCGA
FANCC	2176	4|sg_hFANCC_09|FANCC	CAACAACCCGGAATATGGCA
FANCC	2176	4|sg_hFANCC_10|FANCC	TCAACAACCCGGAATATGGC
FANCD2	2177	4|sg_hFANCD2_01|FANCD2	AGTTGACTGACAATGAGTCG
FANCD2	2177	4|sg_hFANCD2_02|FANCD2	ATAGGAAGTTTGGGTCAAGT
FANCD2	2177	4|sg_hFANCD2_03|FANCD2	TCTTCATTCCGTAACAGCCA
FANCD2	2177	4|sg_hFANCD2_04|FANCD2	GGAAGTTTGGGTCAAGTCGG
FANCD2	2177	4|sg_hFANCD2_05|FANCD2	GTTGTCGTCTATTAGATTGG
FANCD2	2177	4|sg_hFANCD2_06|FANCD2	TTAGTGACCCATATCTGCAG
FANCD2	2177	4|sg_hFANCD2_07|FANCD2	ATTCCCAGCACGCTGATGTG
FANCD2	2177	4|sg_hFANCD2_08|FANCD2	TAGTGACCCATATCTGCAGT
FANCD2	2177	4|sg_hFANCD2_09|FANCD2	TTTGTCTTGTGAGCGTCTGC
FANCD2	2177	4|sg_hFANCD2_10|FANCD2	ATAGGAAGGGTGTCTCCTCA
FANCE	2178	4|sg_hFANCE_01|FANCE	GCTCCACGCCCTCAGCCCCA
FANCE	2178	4|sg_hFANCE_02|FANCE	AGGTTCCTCTGGCATATCCG
FANCE	2178	4|sg_hFANCE_03|FANCE	GCTCGAGGCCCTGTGCCGGG
FANCE	2178	4|sg_hFANCE_04|FANCE	AGCAAGCGACCCCAGTCGAA
FANCE	2178	4|sg_hFANCE_05|FANCE	GATTGCCCCGGATATGCCAG
FANCE	2178	4|sg_hFANCE_06|FANCE	TGGCCGAACGGCCATCAGCA
FANCE	2178	4|sg_hFANCE_07|FANCE	TTCCGGCAGCGATGGCCGAA
FANCE	2178	4|sg_hFANCE_08|FANCE	TGTCCCTGCTGATGGCCGTT
FANCE	2178	4|sg_hFANCE_09|FANCE	GGGAGGAGCCGGTCGTGCAG
FANCE	2178	4|sg_hFANCE_10|FANCE	AGTCGAAGGGCTCCCAGCCG
FANCF	2188	4|sg_hFANCF_01|FANCF	AGAGAACCCAAATCTCCAGG
FANCF	2188	4|sg_hFANCF_02|FANCF	GTAACGAGCTGCATCCCCGA
FANCF	2188	4|sg_hFANCF_03|FANCF	GGTAACGAGCTGCATCCCCG
FANCF	2188	4|sg_hFANCF_04|FANCF	GCAGGACGTCACAGTGACCG
FANCF	2188	4|sg_hFANCF_05|FANCF	GGATGCAGCTCGTTACCACC
FANCF	2188	4|sg_hFANCF_06|FANCF	GCTACCTGCGCCACATCCAT
FANCF	2188	4|sg_hFANCF_07|FANCF	ACATCCATCGGCGCTTTGGT
FANCF	2188	4|sg_hFANCF_08|FANCF	GCATGTGCACCGCAGACCGC
FANCF	2188	4|sg_hFANCF_09|FANCF	CAGGACGTCACAGTGACCGA
FANCF	2188	4|sg_hFANCF_10|FANCF	GCTGGAGAACCGGGCCCTCG
FANCG	2189	4|sg_hFANCG_01|FANCG	CAGCCTGCAGGCCAACCAGG
FANCG	2189	4|sg_hFANCG_02|FANCG	ACGGTCAGCACTCAACCAGA
FANCG	2189	4|sg_hFANCG_03|FANCG	GAAGAACAGGAACAGCTGCA
FANCG	2189	4|sg_hFANCG_04|FANCG	CCTTGGCCTGTCGAACGAGC
FANCG	2189	4|sg_hFANCG_05|FANCG	GTTGAGTGCTGACCGTCTTG
FANCG	2189	4|sg_hFANCG_06|FANCG	CTGTCGCCTCAGAGTCAGAC
FANCG	2189	4|sg_hFANCG_07|FANCG	CAGGTGACAGTCAGCTCCAA
FANCG	2189	4|sg_hFANCG_08|FANCG	CTGATCCTCTGTGAAACCCT
FANCG	2189	4|sg_hFANCG_09|FANCG	GGGCTCCTCCATAGTCTGCA
FANCG	2189	4|sg_hFANCG_10|FANCG	CATTATCCTGAGGGCAAGCT
FANCI	55215	4|sg_hFANCI_01|FANCI	ATACACTTGTTGTATCCAGT
FANCI	55215	4|sg_hFANCI_02|FANCI	CAGCACAATGAGGAACAGAG
FANCI	55215	4|sg_hFANCI_03|FANCI	AGAACTCGTGAAACACTTAA
FANCI	55215	4|sg_hFANCI_04|FANCI	GATGTTGTCACTGTGCCATC
FANCI	55215	4|sg_hFANCI_05|FANCI	ACATGACGAAGTTCACCTGA
FANCI	55215	4|sg_hFANCI_06|FANCI	TATCCAGTTGGTGGAATCGG
FANCI	55215	4|sg_hFANCI_07|FANCI	CTACGAGGCCCTGAGTAACA
FANCI	55215	4|sg_hFANCI_08|FANCI	GCCAGGGCAGTGAGAATGAT
FANCI	55215	4|sg_hFANCI_09|FANCI	GCTTCTGGTTCTCTCCTCCA
FANCI	55215	4|sg_hFANCI_10|FANCI	GACAGCACTAATAAACTCAT
FANCL	55120	4|sg_hFANCL_01|FANCL	ATAAGGCTTGAGTAGAACTG
FANCL	55120	4|sg_hFANCL_02|FANCL	TGTTATGCTTATCAACTTGA
FANCL	55120	4|sg_hFANCL_03|FANCL	GGAAGCATAGTAGGATGCCT
FANCL	55120	4|sg_hFANCL_04|FANCL	CGAGATGAATCCCTCATACA
FANCL	55120	4|sg_hFANCL_05|FANCL	TTGAGCCAGAAAAACCTCCA
FANCL	55120	4|sg_hFANCL_06|FANCL	CAGCTGAGAACAATACTTAG
FANCL	55120	4|sg_hFANCL_07|FANCL	CTGCGTGCTGTTGCACTCCG
FANCL	55120	4|sg_hFANCL_08|FANCL	TGATCTAATGAGCTTTATGA
FANCL	55120	4|sg_hFANCL_09|FANCL	ACAGCACGCAGAATTGCATT
FANCL	55120	4|sg_hFANCL_10|FANCL	CAGGCAACACTATCCTAAGG
FANCM	57697	4|sg_hFANCM_01|FANCM	GTAGAAATTGTACATGACCA
FANCM	57697	4|sg_hFANCM_02|FANCM	GTAAATCCACAGGGCGCCCG
FANCM	57697	4|sg_hFANCM_03|FANCM	TCAGTTCCGGAGCTGCAACC
FANCM	57697	4|sg_hFANCM_04|FANCM	GGTCTACACAAGCTTCCACC
FANCM	57697	4|sg_hFANCM_05|FANCM	ATTGGTAGGGTAAATCCACA
FANCM	57697	4|sg_hFANCM_06|FANCM	GAAATTGTACATGACCACGG
FANCM	57697	4|sg_hFANCM_07|FANCM	CGGAAACTATGCTTATTGCC
FANCM	57697	4|sg_hFANCM_08|FANCM	TCGCGGCGTACGAGGCTGAG
FANCM	57697	4|sg_hFANCM_09|FANCM	GCAGATCGAGGCTTGCTACC
FANCM	57697	4|sg_hFANCM_10|FANCM	TCGATCTGCTGTGTCACCAA
FEN1	2237	4|sg_hFEN1_01|FEN1	GACTACTGTGAGAGTATCCG
FEN1	2237	4|sg_hFEN1_02|FEN1	TCAGGTGTCGCATTAGCACA
FEN1	2237	4|sg_hFEN1_03|FEN1	TCTCCATCATGCGAATGGTG
FEN1	2237	4|sg_hFEN1_04|FEN1	TTATCTTGATGCACCCAGTG
FEN1	2237	4|sg_hFEN1_05|FEN1	AGTCTATGCTGCGGCTACCG
FEN1	2237	4|sg_hFEN1_06|FEN1	CACTGGGTGCATCAAGATAA
FEN1	2237	4|sg_hFEN1_07|FEN1	GCCGTTCTCCATCATGCGAA
FEN1	2237	4|sg_hFEN1_08|FEN1	GGTGAGGCAGTCCATGTCCT
FEN1	2237	4|sg_hFEN1_09|FEN1	TGATGCACCCAGTGAGGCAG
FEN1	2237	4|sg_hFEN1_10|FEN1	ACCATTCGCATGATGGAGAA
GEN1	348654	4|sg_hGEN1_01|GEN1	TGAGGGATTCCCATTCCATG
GEN1	348654	4|sg_hGEN1_02|GEN1	CGAATGCTTAGGAATCCCCT
GEN1	348654	4|sg_hGEN1_03|GEN1	AAGCTGATGTCATAAGCAAG
GEN1	348654	4|sg_hGEN1_04|GEN1	GGCACCGTACAGAACATGAT
GEN1	348654	4|sg_hGEN1_05|GEN1	TCCCACCAAGATTACGCAAG
GEN1	348654	4|sg_hGEN1_06|GEN1	CTAAGCATTCGAGCATATGG
GEN1	348654	4|sg_hGEN1_07|GEN1	AATGCTGGTGGTCATGTCGA
GEN1	348654	4|sg_hGEN1_08|GEN1	TTCCCACCAAGATTACGCAA
GEN1	348654	4|sg_hGEN1_09|GEN1	TCCCCTTGCGTAATCTTGGT
GEN1	348654	4|sg_hGEN1_10|GEN1	CCTAAGGATCATGAACGTAA
GTF2H1	2965	4|sg_hGTF2H1_01|GTF2H1	CTTTCAGCCAGCAGTCAAAA
GTF2H1	2965	4|sg_hGTF2H1_02|GTF2H1	ACAGGGATCGGCTGAATACA
GTF2H1	2965	4|sg_hGTF2H1_03|GTF2H1	GAGTCAAGTGATCAGTGCTG
GTF2H1	2965	4|sg_hGTF2H1_04|GTF2H1	GCTTTCAGCCAGCAGTCAAA
GTF2H1	2965	4|sg_hGTF2H1_05|GTF2H1	TCAGCTGGTCCTACATGCAG
GTF2H1	2965	4|sg_hGTF2H1_06|GTF2H1	GTAAATCTATCTTTGCCTTC
GTF2H1	2965	4|sg_hGTF2H1_07|GTF2H1	AACTAGTGAGCCCAGCAACA
GTF2H1	2965	4|sg_hGTF2H1_08|GTF2H1	TGATCACTTGACTCACAACA
GTF2H1	2965	4|sg_hGTF2H1_09|GTF2H1	CCCCAAACTGATGGCTGTAA
GTF2H1	2965	4|sg_hGTF2H1_10|GTF2H1	TAGTTGTGTCCCCTGCATGT
GTF2H2	2966	4|sg_hGTF2H2_01|GTF2H2	GAGTCTGCATAGCTATGCTT
GTF2H2	2966	4|sg_hGTF2H2_02|GTF2H2	CCTGTTGAGTGTAAAATCTG
GTF2H2	2966	4|sg_hGTF2H2_03|GTF2H2	AACGTCTTTGAAGAAAGCTG
GTF2H2	2966	4|sg_hGTF2H2_04|GTF2H2	AACAGAGTATTTGAGCACCA
GTF2H2	2966	4|sg_hGTF2H2_05|GTF2H2	AACCTGAAAGAACTAAGCGA
GTF2H2	2966	4|sg_hGTF2H2_06|GTF2H2	GCTGTGGATATGACCTGCCA
GTF2H2	2966	4|sg_hGTF2H2_07|GTF2H2	GAACTTGAGCTAGCAGGAGG
GTF2H2	2966	4|sg_hGTF2H2_08|GTF2H2	TGGATGGCAATACTGAGCCA
GTF2H2	2966	4|sg_hGTF2H2_09|GTF2H2	GTACTTGCTCGTGAAACTGG
GTF2H2	2966	4|sg_hGTF2H2_10|GTF2H2	CTGGTCAGATAAAGAAGCAA
GTF2H3	2967	4|sg_hGTF2H3_01|GTF2H3	CAGAGGGATTAAATTCAGGA
GTF2H3	2967	4|sg_hGTF2H3_02|GTF2H3	CCTGTAGTCAACATGAACTG
GTF2H3	2967	4|sg_hGTF2H3_03|GTF2H3	TGAGTCGGAGTCTAAAACAC
GTF2H3	2967	4|sg_hGTF2H3_04|GTF2H3	CCAGAGGGATTAAATTCAGG
GTF2H3	2967	4|sg_hGTF2H3_05|GTF2H3	CAGGCTTGTGACATCACGGG
GTF2H3	2967	4|sg_hGTF2H3_06|GTF2H3	AATCCCTCTGGGAGTAAAGA
GTF2H3	2967	4|sg_hGTF2H3_07|GTF2H3	ATAGATGCCGTGATGGTGCT
GTF2H3	2967	4|sg_hGTF2H3_08|GTF2H3	CTTGCTTTCCCCACCAAATT
GTF2H3	2967	4|sg_hGTF2H3_09|GTF2H3	CTTTCCCCACCAAATTGGGT
GTF2H3	2967	4|sg_hGTF2H3_10|GTF2H3	CGAATTTCCCAGCACCATCA
GTF2H4	2968	4|sg_hGTF2H4_01|GTF2H4	ACAATCGGTCCAATACCCCA
GTF2H4	2968	4|sg_hGTF2H4_02|GTF2H4	CTCCCTTGACAAGTACGCCG
GTF2H4	2968	4|sg_hGTF2H4_03|GTF2H4	CATCACCCAGTTCTTAGCCA
GTF2H4	2968	4|sg_hGTF2H4_04|GTF2H4	GTACGCCGAGGAGCGATGGG
GTF2H4	2968	4|sg_hGTF2H4_05|GTF2H4	GAAAGTACAGGGCTGCTGAG
GTF2H4	2968	4|sg_hGTF2H4_06|GTF2H4	GGAGGTTCTGGCGGAAAATG
GTF2H4	2968	4|sg_hGTF2H4_07|GTF2H4	CTCCTCGGCGTACTTGTCAA
GTF2H4	2968	4|sg_hGTF2H4_08|GTF2H4	TGGCAGGGTGCCCATACAAT
GTF2H4	2968	4|sg_hGTF2H4_09|GTF2H4	ACAAGTACGCCGAGGAGCGA
GTF2H4	2968	4|sg_hGTF2H4_10|GTF2H4	CACCCAGAAGGGCAATGCGG
GTF2H5	404672	4|sg_hGTF2H5_01|GTF2H5	TGGATGAGTCCAATGCCCTG
GTF2H5	404672	4|sg_hGTF2H5_02|GTF2H5	AATGTCCTCCAGGAGCGAGT
GTF2H5	404672	4|sg_hGTF2H5_03|GTF2H5	TAATGTCCTCCAGGAGCGAG
GTF2H5	404672	4|sg_hGTF2H5_04|GTF2H5	CTTGGATGAGTCCAATGCCC
GTF2H5	404672	4|sg_hGTF2H5_05|GTF2H5	AGCAGAAACTGCTTCATGGC
GTF2H5	404672	4|sg_hGTF2H5_06|GTF2H5	TTGGATGAGTCCAATGCCCT
GTF2H5	404672	4|sg_hGTF2H5_07|GTF2H5	GAAGCAGTTTCTGCTGTACT
GTF2H5	404672	4|sg_hGTF2H5_08|GTF2H5	AACATGGTCAACGTCTTGAA
GTF2H5	404672	4|sg_hGTF2H5_09|GTF2H5	AATGATGAACTTCTTCCCCA
GTF2H5	404672	4|sg_hGTF2H5_10|GTF2H5	GTACAGCAGAAACTGCTTCA
H2AFX	3014	4|sg_hH2AFX_01|H2AFX	GTGGCCTTCTTGCCGCCCGA
H2AFX	3014	4|sg_hH2AFX_02|H2AFX	CCTTGCCGCCAGTCTTGCCG
H2AFX	3014	4|sg_hH2AFX_03|H2AFX	GTACACCGGCTGCTGCGGAA
H2AFX	3014	4|sg_hH2AFX_04|H2AFX	CGAGGGCGCCTTCGGCCCCA
H2AFX	3014	4|sg_hH2AFX_05|H2AFX	GGGCGGCGTGACGATCGCCC
H2AFX	3014	4|sg_hH2AFX_06|H2AFX	AGTGGCCCTTCCGCAGCAGC
H2AFX	3014	4|sg_hH2AFX_07|H2AFX	GCCGGTGTACACGGCCCACT
H2AFX	3014	4|sg_hH2AFX_08|H2AFX	GGCGGCGTGACGATCGCCCA
H2AFX	3014	4|sg_hH2AFX_09|H2AFX	GGGCGCCTTCGGCCCCACGG
H2AFX	3014	4|sg_hH2AFX_10|H2AFX	GGTGGCCTTCTTGCCGCCCG
HELQ	113510	4|sg_hHELQ_01|HELQ	TCCAAGGACGAGACATTCCG
HELQ	113510	4|sg_hHELQ_02|HELQ	TCCGGGCACGAGCTCGGCCG
HELQ	113510	4|sg_hHELQ_03|HELQ	GAACAGGAGGCGGAAAACCG
HELQ	113510	4|sg_hHELQ_04|HELQ	GTATGATGTACCTTCCTCAC
HELQ	113510	4|sg_hHELQ_05|HELQ	GAATGTCTCGTCCTTGGAGG
HELQ	113510	4|sg_hHELQ_06|HELQ	AGCTCGTGCCCGGAGATGAG
HELQ	113510	4|sg_hHELQ_07|HELQ	GGTTTGTATCACCACCTCCA
HELQ	113510	4|sg_hHELQ_08|HELQ	AGAAGGGGCTGTACCTCAAC
HELQ	113510	4|sg_hHELQ_09|HELQ	TGGTTCCCGCATCCGCCGGC
HELQ	113510	4|sg_hHELQ_10|HELQ	AAATACACCCCAAGCTTGGA
HLTF	6596	4|sg_hHLTF_01|HLTF	GGTTGGACTACGCTATTACA
HLTF	6596	4|sg_hHLTF_02|HLTF	TTAGGATTCAATTTGGAAAG
HLTF	6596	4|sg_hHLTF_03|HLTF	TTTCGCTGTTCCCAGAATGG
HLTF	6596	4|sg_hHLTF_04|HLTF	GTTGGACTACGCTATTACAC
HLTF	6596	4|sg_hHLTF_05|HLTF	GACCGACCAGAAAATGTCCA
HLTF	6596	4|sg_hHLTF_06|HLTF	CTAGTTAGAAAGTCATCTGG
HLTF	6596	4|sg_hHLTF_07|HLTF	CATCAGCTAAAATTCCTCCA
HLTF	6596	4|sg_hHLTF_08|HLTF	TAGTTAGAAAGTCATCTGGA
HLTF	6596	4|sg_hHLTF_09|HLTF	GAATTGCCGCAGAAAATGAA
HLTF	6596	4|sg_hHLTF_10|HLTF	TGGAAGTTTGAGAGGTCATG
HUS1	3364	4|sg_hHUS1_01|HUS1	CGCAGGGATGAAATACTGAA
HUS1	3364	4|sg_hHUS1_02|HUS1	GGATGTCATGGGTCACAATG
HUS1	3364	4|sg_hHUS1_03|HUS1	GATTTATTTAGAGCTAACAT
HUS1	3364	4|sg_hHUS1_04|HUS1	GCGCAGGGATGAAATACTGA
HUS1	3364	4|sg_hHUS1_05|HUS1	GGACAGAAACGTGGAACACA
HUS1	3364	4|sg_hHUS1_06|HUS1	ACATCAGGATCTGGGACCAC
HUS1	3364	4|sg_hHUS1_07|HUS1	AAGTCCTTCCACAATTTCCT
HUS1	3364	4|sg_hHUS1_08|HUS1	TTCAACGAATTTCAAATGGA
HUS1	3364	4|sg_hHUS1_09|HUS1	GATTCCTAGGAAATTGTGGA
HUS1	3364	4|sg_hHUS1_10|HUS1	TGTGACAAGCTGGCTAATGG
INIP	58493	4|sg_hINIP_01|INIP	GCATATTGCAGCCCAACAGA
INIP	58493	4|sg_hINIP_02|INIP	CGGAAGTCCTTATTAAGAGA
INIP	58493	4|sg_hINIP_03|INIP	CCGGAAGTCCTTATTAAGAG
INIP	58493	4|sg_hINIP_04|INIP	GCTGCTGCTCAGCGTGATCC
INIP	58493	4|sg_hINIP_05|INIP	GAGAGTGCAATGCTAGCTCC
INIP	58493	4|sg_hINIP_06|INIP	CCTCTCTTAATAAGGACTTC
INIP	58493	4|sg_hINIP_07|INIP	CTCTCTTAATAAGGACTTCC
INIP	58493	4|sg_hINIP_08|INIP	CAAAAATAGAGTTGCAATCT
INIP	58493	4|sg_hINIP_09|INIP	CCTGCAAAGCTGCCTTCTGT
INIP	58493	4|sg_hINIP_10|INIP	TAGTGTCAATACCTAGCTCC
INSL6	11172	4|sg_hINSL6_01|INSL6	GTAGGCTTCGACCTTCTCCG
INSL6	11172	4|sg_hINSL6_02|INSL6	CATCCCCAAAGAAAACGCAG
INSL6	11172	4|sg_hINSL6_03|INSL6	AATTCTCTTGTCTTACCAAG
INSL6	11172	4|sg_hINSL6_04|INSL6	GCTGTGGCTTGGACTCCTGC
INSL6	11172	4|sg_hINSL6_05|INSL6	AGGGACAAGCGGAGGAGCCG
INSL6	11172	4|sg_hINSL6_06|INSL6	GCCACAGCAGGGACAAGCGG
INSL6	11172	4|sg_hINSL6_07|INSL6	GTGCAATCAACCGTGAGAAA
INSL6	11172	4|sg_hINSL6_08|INSL6	GAGCCAGTTCCGTTTCGAGG
INSL6	11172	4|sg_hINSL6_09|INSL6	CAGGAGTCCAAGCCACAGCA
INSL6	11172	4|sg_hINSL6_10|INSL6	TGTGCCTCTTCCCCGGGCCG
INTS1	26173	4|sg_hINTS1_01|INTS1	GCTGCTGGATGAGATCGAGG
INTS1	26173	4|sg_hINTS1_02|INTS1	GATCTCATCCAGCAGCACCG
INTS1	26173	4|sg_hINTS1_03|INTS1	GGAAGGGGCTGGCTTCAGCA
INTS1	26173	4|sg_hINTS1_04|INTS1	AGAGCAATGAAGTCTCCTGG
INTS1	26173	4|sg_hINTS1_05|INTS1	ACAGATGGCTCTTTAATCGA
INTS1	26173	4|sg_hINTS1_06|INTS1	CTTGCGCTCAGAAGGCAGGC
INTS1	26173	4|sg_hINTS1_07|INTS1	GGTGCGCCGGCCCAGCGCCG
INTS1	26173	4|sg_hINTS1_08|INTS1	AGCCTCAGCCAGGCGCCCCA
INTS1	26173	4|sg_hINTS1_09|INTS1	GGTACATGAGGCTCAGGTAG
INTS1	26173	4|sg_hINTS1_10|INTS1	GGCCGAGGCACTGGACAACG
INTS2	57508	4|sg_hINTS2_01|INTS2	AGTGCCATCCGTACCAAACA
INTS2	57508	4|sg_hINTS2_02|INTS2	GTACAGACGTAAGAGTGCAC
INTS2	57508	4|sg_hINTS2_03|INTS2	TCTCAGGCCCTCAAGGTCCG
INTS2	57508	4|sg_hINTS2_04|INTS2	TGAGAGTCCAGTATATTTGG
INTS2	57508	4|sg_hINTS2_05|INTS2	CTTCAGCTACATCAACTATA
INTS2	57508	4|sg_hINTS2_06|INTS2	ATTCGGGTGCTTCTTACTGT
INTS2	57508	4|sg_hINTS2_07|INTS2	TTCTAAAGCATGAAAGTCCA
INTS2	57508	4|sg_hINTS2_08|INTS2	TCTGCCCTGTTTGGTACGGA
INTS2	57508	4|sg_hINTS2_09|INTS2	GCAGCTTCCTCCAAATATAC
INTS2	57508	4|sg_hINTS2_10|INTS2	GCTTCAGCTACATCAACTAT
INTS3	65123	4|sg_hINTS3_01|INTS3	GTACGGGAACTGGTGAAGAG
INTS3	65123	4|sg_hINTS3_02|INTS3	GGATGAGAGTAAACAGGCCC
INTS3	65123	4|sg_hINTS3_03|INTS3	GAGGTACGTGTAAACAGCCA
INTS3	65123	4|sg_hINTS3_04|INTS3	TGGATATCCTGACAGAGCAA
INTS3	65123	4|sg_hINTS3_05|INTS3	TTAGCTCTGGTGAGTCGTGA
INTS3	65123	4|sg_hINTS3_06|INTS3	GACTCACCAGAGCTAAGTCC
INTS3	65123	4|sg_hINTS3_07|INTS3	AGCAGCTGCTTCGGGAGCAG
INTS3	65123	4|sg_hINTS3_08|INTS3	GCCTCATCGTGGACCACCAT
INTS3	65123	4|sg_hINTS3_09|INTS3	GGAGAAGTACCTGAAGCTGC
INTS3	65123	4|sg_hINTS3_10|INTS3	ATTGTGACATCGATGACTGC
LIG3	3980	4|sg_hLIG3_01|LIG3	TCACCCCCAGACTCTGAGAA
LIG3	3980	4|sg_hLIG3_02|LIG3	AAGCCTGTTCTATCATTCCA
LIG3	3980	4|sg_hLIG3_03|LIG3	GCATGTTTGAGAAACTAGAG
LIG3	3980	4|sg_hLIG3_04|LIG3	AGCCAAGCCCAACAACTCTG
LIG3	3980	4|sg_hLIG3_05|LIG3	TTGTCACCAGTACCAATCCC
LIG3	3980	4|sg_hLIG3_06|LIG3	GCCTATTCCGAAAACATCAC
LIG3	3980	4|sg_hLIG3_07|LIG3	GTTTCGAAAGTTATGCGCCA
LIG3	3980	4|sg_hLIG3_08|LIG3	GGCCACCACAAAAAAAATCG
LIG3	3980	4|sg_hLIG3_09|LIG3	GCAGATCTGTTTCTGACCAC
LIG3	3980	4|sg_hLIG3_10|LIG3	CATGTTTGAGAAACTAGAGC
LIG4	3981	4|sg_hLIG4_01|LIG4	TATTGGGGTAAAGGATCACG
LIG4	3981	4|sg_hLIG4_02|LIG4	TCTGCAATAGCAGCTAGCAT
LIG4	3981	4|sg_hLIG4_03|LIG4	CAGACAAAAGAGGTGAAGGG
LIG4	3981	4|sg_hLIG4_04|LIG4	ACACAAACTTTCATGCAAAA
LIG4	3981	4|sg_hLIG4_05|LIG4	GGGGTAAGAGAACCTTCAGT
LIG4	3981	4|sg_hLIG4_06|LIG4	GTATGATCTGGGTTTGAAAT
LIG4	3981	4|sg_hLIG4_07|LIG4	ATTAAACCAGAGTATGTCAG
LIG4	3981	4|sg_hLIG4_08|LIG4	TTCAATTCGTGGAAAACGCA
LIG4	3981	4|sg_hLIG4_09|LIG4	TCTGAGTTATAAGTTGAAGA
LIG4	3981	4|sg_hLIG4_10|LIG4	CATACGTTCACCATCTAGCT
MAD2L2	10459	4|sg_hMAD2L2_01|MAD2L2	GTTTCTGGAAGATGCCCACG
MAD2L2	10459	4|sg_hMAD2L2_02|MAD2L2	TATACTGATTCAGCTCCGGG
MAD2L2	10459	4|sg_hMAD2L2_03|MAD2L2	GCTCATCCGCCAGGATCCAG
MAD2L2	10459	4|sg_hMAD2L2_04|MAD2L2	TCTCATCCTCTACGTGCGCG
MAD2L2	10459	4|sg_hMAD2L2_05|MAD2L2	GCGTTTCTGGAAGATGCCCA
MAD2L2	10459	4|sg_hMAD2L2_06|MAD2L2	GGATAAAGAGCACCGCCCAG
MAD2L2	10459	4|sg_hMAD2L2_07|MAD2L2	GATCTTCTCCATGTTGCGAG
MAD2L2	10459	4|sg_hMAD2L2_08|MAD2L2	GGTAGACCTCGCGCACGTAG
MAD2L2	10459	4|sg_hMAD2L2_09|MAD2L2	AGACGAATTTCTCCACTGGG
MAD2L2	10459	4|sg_hMAD2L2_10|MAD2L2	CGTGCGCGAGGTCTACCCCG
MBD4	8930	4|sg_hMBD4_01|MBD4	ACGAGATTAAAAGGTGACCG
MBD4	8930	4|sg_hMBD4_02|MBD4	TTAAAGGCTTTACGTCGTGG
MBD4	8930	4|sg_hMBD4_03|MBD4	GTAGCGATGAGAAGCTTCCA
MBD4	8930	4|sg_hMBD4_04|MBD4	TTAAGAAATGGACACCTCCT
MBD4	8930	4|sg_hMBD4_05|MBD4	AGAAAGGTTAGAAAGCCCAA
MBD4	8930	4|sg_hMBD4_06|MBD4	CGCTCACTAGAGGTGACGGT
MBD4	8930	4|sg_hMBD4_07|MBD4	CCAAACTGAGCAGAAGCGAT
MBD4	8930	4|sg_hMBD4_08|MBD4	AGTCTGAGTCTGGGGGACCG
MBD4	8930	4|sg_hMBD4_09|MBD4	AACTCTGAACTACTACTTGG
MBD4	8930	4|sg_hMBD4_10|MBD4	TCGCTACTATATTTCTCAAT
MDC1	9656	4|sg_hMDC1_01|MDC1	TCAGACGGTGACTCACCCCA
MDC1	9656	4|sg_hMDC1_02|MDC1	GGAGATAGATGGAAAGGGCA
MDC1	9656	4|sg_hMDC1_03|MDC1	TGAATCCTTGAGGTGTAACG
MDC1	9656	4|sg_hMDC1_04|MDC1	CCAGGGCTCAAAACCTTAGG
MDC1	9656	4|sg_hMDC1_05|MDC1	GCAGAGAGACATCCAGGCGA
MDC1	9656	4|sg_hMDC1_06|MDC1	GTGTCTCTTCTACTGTCAGA
MDC1	9656	4|sg_hMDC1_07|MDC1	GGCCTACCACATTCTTCCCG
MDC1	9656	4|sg_hMDC1_08|MDC1	GCATGTTGTTTGGAGATAGA
MDC1	9656	4|sg_hMDC1_09|MDC1	GCTCTGCCAGTACCATCGCC
MDC1	9656	4|sg_hMDC1_10|MDC1	GTAACGTGGAGCCAGTAGGG
MGMT	4255	4|sg_hMGMT_01|MGMT	GACCTCCGAGAACCGCAGCG
MGMT	4255	4|sg_hMGMT_02|MGMT	GATGGTGAAGAGCCGGCACG
MGMT	4255	4|sg_hMGMT_03|MGMT	CGGACCTCCGAGAACCGCAG
MGMT	4255	4|sg_hMGMT_04|MGMT	CTTTGCGTCCCGACGCCCGC
MGMT	4255	4|sg_hMGMT_05|MGMT	GGAGGTCCCAGCCCCCGCTG
MGMT	4255	4|sg_hMGMT_06|MGMT	GCCCCCGCTGCGGTTCTCGG
MGMT	4255	4|sg_hMGMT_07|MGMT	TTACCAGCAATTAGCAGCCC
MGMT	4255	4|sg_hMGMT_08|MGMT	GGTCTGCAGCAGCGGAGCCG
MGMT	4255	4|sg_hMGMT_09|MGMT	GGGAACTCTTCGATAGCCTC
MGMT	4255	4|sg_hMGMT_10|MGMT	CGTTCACCAGACAGGTGTTA
MLH1	4292	4|sg_hMLH1_01|MLH1	GATGGAGCGAATATTGTCCA
MLH1	4292	4|sg_hMLH1_02|MLH1	TCGTGGCAGGGGTTATTCGG
MLH1	4292	4|sg_hMLH1_03|MLH1	GACAGTGGTGAACCGCATCG
MLH1	4292	4|sg_hMLH1_04|MLH1	GCCAGCACATGGTTTAGGAG
MLH1	4292	4|sg_hMLH1_05|MLH1	ACTACCCAATGCCTCAACCG
MLH1	4292	4|sg_hMLH1_06|MLH1	CTGGGTGAAGTACATCCTGG
MLH1	4292	4|sg_hMLH1_07|MLH1	AGTGGTGAACCGCATCGCGG
MLH1	4292	4|sg_hMLH1_08|MLH1	ATTCAAGTGATTGTTAAAGA
MLH1	4292	4|sg_hMLH1_09|MLH1	TTTGGCCAGCATAAGCCATG
MLH1	4292	4|sg_hMLH1_10|MLH1	GGTGAACCGCATCGCGGCGG
MLH3	27030	4|sg_hMLH3_01|MLH3	AGCTCTTTAGAAAATCCGTG
MLH3	27030	4|sg_hMLH3_02|MLH3	TTTCACCAGTAAATGCCACT
MLH3	27030	4|sg_hMLH3_03|MLH3	ATTTCTAAACTGGTTCCACA
MLH3	27030	4|sg_hMLH3_04|MLH3	TCTCCAAGTCCTGTACCGAG
MLH3	27030	4|sg_hMLH3_05|MLH3	ATATATGCCATAGAGTTCTG
MLH3	27030	4|sg_hMLH3_06|MLH3	TATTTGCCAAGGCCTCTCCT
MLH3	27030	4|sg_hMLH3_07|MLH3	TTTAGGGAGCTGAAGAACCA
MLH3	27030	4|sg_hMLH3_08|MLH3	TTTGTGAAACTGTTTCAGAG
MLH3	27030	4|sg_hMLH3_09|MLH3	AGTGACATGGTGTCTGAAAA
MLH3	27030	4|sg_hMLH3_10|MLH3	GGGCAAGTTCCTCAACACAT
MMS19	64210	4|sg_hMMS19_01|MMS19	AAGGCCACCAGAAGATTACG
MMS19	64210	4|sg_hMMS19_02|MMS19	GTGTCGGTCCACCTGTGGCA
MMS19	64210	4|sg_hMMS19_03|MMS19	TGATATTGTAGACTGTGTGT
MMS19	64210	4|sg_hMMS19_04|MMS19	AGATGAGGTCATGGACGATG
MMS19	64210	4|sg_hMMS19_05|MMS19	CTAGGAGCTGACTTCACCTT
MMS19	64210	4|sg_hMMS19_06|MMS19	TGATACTGTTCTATGAGAAC
MMS19	64210	4|sg_hMMS19_07|MMS19	GGATCCCCGTAATCTTCTGG
MMS19	64210	4|sg_hMMS19_08|MMS19	TACAAGTTGTGGAAGCCCTT
MMS19	64210	4|sg_hMMS19_09|MMS19	AGGCCCCATAGGGCACCCAT
MMS19	64210	4|sg_hMMS19_10|MMS19	GTTCTATGAGAACCGGCTGA
MNAT1	4331	4|sg_hMNAT1_01|MNAT1	GTAGATTTACTGTTTGTGAG
MNAT1	4331	4|sg_hMNAT1_02|MNAT1	TATTTGGTGGTCTTACACCG
MNAT1	4331	4|sg_hMNAT1_03|MNAT1	CCATATGTCTCTATCTGCAG
MNAT1	4331	4|sg_hMNAT1_04|MNAT1	TCAACCTCCTTGTCAACAGT
MNAT1	4331	4|sg_hMNAT1_05|MNAT1	TGGACGATCAGGGTTGCCCT
MNAT1	4331	4|sg_hMNAT1_06|MNAT1	TTCACCATCAGCTTCAAGGA
MNAT1	4331	4|sg_hMNAT1_07|MNAT1	TCACCATCAGCTTCAAGGAG
MNAT1	4331	4|sg_hMNAT1_08|MNAT1	ATTCACCATCAGCTTCAAGG
MNAT1	4331	4|sg_hMNAT1_09|MNAT1	AGATCCCACTGTTGACAAGG
MNAT1	4331	4|sg_hMNAT1_10|MNAT1	GGAGGGGTTCCGATATTTGG
MPG	4350	4|sg_hMPG_01|MPG	GGATGAAGCCGCCCACTCAA
MPG	4350	4|sg_hMPG_02|MPG	AGCCCAGGCACCTTGCCCCA
MPG	4350	4|sg_hMPG_03|MPG	GAGGCATGTTCATGAAGCCG
MPG	4350	4|sg_hMPG_04|MPG	GTAAATGATGTACACGTACA
MPG	4350	4|sg_hMPG_05|MPG	GCTGCATCGGACGAGCTGTG
MPG	4350	4|sg_hMPG_06|MPG	CCGGCTTCATGAACATGCCT
MPG	4350	4|sg_hMPG_07|MPG	GCTGCGTCGGACGAGCTGTG
MPG	4350	4|sg_hMPG_08|MPG	AGCAGCGACCAGCTAGAGCA
MPG	4350	4|sg_hMPG_09|MPG	GTTGGAGTTCTTCGACCAGC
MPG	4350	4|sg_hMPG_10|MPG	CGAAGAACTCCAACCCCAGT
MPLKIP	136647	4|sg_hMPLKIP_01|MPLKIP	AGTCACTCTCCGCGACACGG
MPLKIP	136647	4|sg_hMPLKIP_02|MPLKIP	CTCCTACTCCAGGTCCCCCG
MPLKIP	136647	4|sg_hMPLKIP_03|MPLKIP	CCTACTCCAGGTCCCCCGCG
MPLKIP	136647	4|sg_hMPLKIP_04|MPLKIP	ATTGCTGCTGGGACCCCGCG
MPLKIP	136647	4|sg_hMPLKIP_05|MPLKIP	GGAGTAGCCGAATTGCTGCT
MPLKIP	136647	4|sg_hMPLKIP_06|MPLKIP	GGAGAGTGACTGCTCCCGTA
MPLKIP	136647	4|sg_hMPLKIP_07|MPLKIP	AGCAATTCGGCTACTCCCCA
MPLKIP	136647	4|sg_hMPLKIP_08|MPLKIP	ACTCCCGTACCCGTCTCGAG
MPLKIP	136647	4|sg_hMPLKIP_09|MPLKIP	GAATTGCTGCTGGGACCCCG
MPLKIP	136647	4|sg_hMPLKIP_10|MPLKIP	GGTAGCGGAAGCAGCTTCCG
MRE11	4361	4|sg_hMRE11_01|MRE11	GTTTGCTGCGTATTAAAGGG
MRE11	4361	4|sg_hMRE11_02|MRE11	CTGCGAGTGGACTATAGTGG
MRE11	4361	4|sg_hMRE11_03|MRE11	TTGGTTTGCTGCGTATTAAA
MRE11	4361	4|sg_hMRE11_04|MRE11	TTAGCCAGAAATTTGTGGAT
MRE11	4361	4|sg_hMRE11_05|MRE11	CTTTGGACGTTCAATGTCTG
MRE11	4361	4|sg_hMRE11_06|MRE11	GGCAGATGCACTTTGTGCCT
MRE11	4361	4|sg_hMRE11_07|MRE11	AAGATTGCGCTATATGGTTT
MRE11	4361	4|sg_hMRE11_08|MRE11	TGTATGGCTTGGGTTACTTT
MRE11	4361	4|sg_hMRE11_09|MRE11	CTACCCGATCCACAAATTTC
MRE11	4361	4|sg_hMRE11_10|MRE11	AATGCTGAACGGGAACGTCT
MRPL36	64979	4|sg_hMRPL36_01|MRPL36	GCTCTATCTCAGTCGTCACA
MRPL36	64979	4|sg_hMRPL36_02|MRPL36	GACGACTGAGATAGAGCAGA
MRPL36	64979	4|sg_hMRPL36_03|MRPL36	TGACGACTGAGATAGAGCAG
MRPL36	64979	4|sg_hMRPL36_04|MRPL36	TTTCTATTTGGATCCATTCG
MRPL36	64979	4|sg_hMRPL36_05|MRPL36	AGTGAGCGCACTGCTGCCCC
MRPL36	64979	4|sg_hMRPL36_06|MRPL36	GCGCAGGCAGCAGATGGGGC
MRPL36	64979	4|sg_hMRPL36_07|MRPL36	AAGTGAGCGCACTGCTGCCC
MRPL36	64979	4|sg_hMRPL36_08|MRPL36	TGGTGAAGAGGCGGGGTCGG
MRPL36	64979	4|sg_hMRPL36_09|MRPL36	AGCAGATGGGGCAGGAGGCC
MRPL36	64979	4|sg_hMRPL36_10|MRPL36	ACTGTTACCTGGTGAAGAGG
MSH2	4436	4|sg_hMSH2_01|MSH2	GCAGTTGGAGAGCGCGGCCG
MSH2	4436	4|sg_hMSH2_02|MSH2	GGTCTTGAACACCTCCCGGG
MSH2	4436	4|sg_hMSH2_03|MSH2	ATTCTGTTCTTATCCATGAG
MSH2	4436	4|sg_hMSH2_04|MSH2	TCAAACTGAGAGAGATTGCC
MSH2	4436	4|sg_hMSH2_05|MSH2	ACATTTATCAGGACCTCAAC
MSH2	4436	4|sg_hMSH2_06|MSH2	GACGCTGCAGTTGGAGAGCG
MSH2	4436	4|sg_hMSH2_07|MSH2	CTTCTATACGGCGCACGGCG
MSH2	4436	4|sg_hMSH2_08|MSH2	GGTGATCAAGTACATGGGGC
MSH2	4436	4|sg_hMSH2_09|MSH2	TTTAACACCCACAACACCAA
MSH2	4436	4|sg_hMSH2_10|MSH2	GGTATGTGGATTCCATACAG
MSH3	4437	4|sg_hMSH3_01|MSH3	GCATCATCCAGCTTGATTAG
MSH3	4437	4|sg_hMSH3_02|MSH3	CTGCAGCCGCTGCAGCGCCA
MSH3	4437	4|sg_hMSH3_03|MSH3	CTTCCAAATCAGCTAACAAA
MSH3	4437	4|sg_hMSH3_04|MSH3	CAAAACCGCTTGCCTCGCAG
MSH3	4437	4|sg_hMSH3_05|MSH3	GGTGGACCCTGGCGCTGCAG
MSH3	4437	4|sg_hMSH3_06|MSH3	GTTTGTTCATGTACGCCGCC
MSH3	4437	4|sg_hMSH3_07|MSH3	AGAGATGCACAGAAGATAGC
MSH3	4437	4|sg_hMSH3_08|MSH3	TGTGAATCCCCTAATCAAGC
MSH3	4437	4|sg_hMSH3_09|MSH3	TCTATGTATTGTAATTCTAG
MSH3	4437	4|sg_hMSH3_10|MSH3	ATTTCAGGCTTCCCGTAGAC
MSH4	4438	4|sg_hMSH4_01|MSH4	TGGAGTCCGAAATTGTAGCG
MSH4	4438	4|sg_hMSH4_02|MSH4	GATCAGAGTGAACAACTTGG
MSH4	4438	4|sg_hMSH4_03|MSH4	CCTGGAGTCCGAAATTGTAG
MSH4	4438	4|sg_hMSH4_04|MSH4	ACTGGGATAGTATAATTTGG
MSH4	4438	4|sg_hMSH4_05|MSH4	ACAAAGCTGCAACAGCTGCA
MSH4	4438	4|sg_hMSH4_06|MSH4	ACTTGGACTGAACCTCCATT
MSH4	4438	4|sg_hMSH4_07|MSH4	GGAGAAACCCGCTCACCTCA
MSH4	4438	4|sg_hMSH4_08|MSH4	GCGGGTTTCTCCCGACGACG
MSH4	4438	4|sg_hMSH4_09|MSH4	TTAATTTCACTACTATCCAA
MSH4	4438	4|sg_hMSH4_10|MSH4	GACTCCACAGAGCCGCCCTT
MSH5	4439	4|sg_hMSH5_01|MSH5	GCACTCGTAACAACAGACTG
MSH5	4439	4|sg_hMSH5_02|MSH5	CCTGGGTCGAAGAAGAATCG
MSH5	4439	4|sg_hMSH5_03|MSH5	AGATCCATCTGTGTGTGCTG
MSH5	4439	4|sg_hMSH5_04|MSH5	TCACCCCTCAGTGTACAAAG
MSH5	4439	4|sg_hMSH5_05|MSH5	AACCCAAGGAGGACACCGCA
MSH5	4439	4|sg_hMSH5_06|MSH5	CCTTAGGAGCGAACCCAAGG
MSH5	4439	4|sg_hMSH5_07|MSH5	GCCGGGCCCCAGGGAGGCCG
MSH5	4439	4|sg_hMSH5_08|MSH5	AATTCCACAGCACACACAGA
MSH5	4439	4|sg_hMSH5_09|MSH5	GGAGTCACTAGTATCATAGT
MSH5	4439	4|sg_hMSH5_10|MSH5	CCTCCTTAGGAGCGAACCCA
MSH6	2956	4|sg_hMSH6_01|MSH6	AGGCGAAGAACCTCAACGGA
MSH6	2956	4|sg_hMSH6_02|MSH6	TTGAGGTTCTTCGCCTTGGG
MSH6	2956	4|sg_hMSH6_03|MSH6	GAGTGATGCCAACAAGGCCT
MSH6	2956	4|sg_hMSH6_04|MSH6	TTGTTGGCATCACTCAGCGC
MSH6	2956	4|sg_hMSH6_05|MSH6	CCCAAGGCGAAGAACCTCAA
MSH6	2956	4|sg_hMSH6_06|MSH6	GCCAGGGCCTCACGCGAAGG
MSH6	2956	4|sg_hMSH6_07|MSH6	GGCCTCTCCTTCCCCAGGCG
MSH6	2956	4|sg_hMSH6_08|MSH6	AGAACCTCAACGGAGGGCTG
MSH6	2956	4|sg_hMSH6_09|MSH6	GAACATTCATCCGCGAGAAA
MSH6	2956	4|sg_hMSH6_10|MSH6	TTCGCGTGAGGCCCTGGCCG
MUS81	80198	4|sg_hMUS81_01|MUS81	GCTTCCTTCCCGCTGCGCAG
MUS81	80198	4|sg_hMUS81_02|MUS81	GTGTGCTCAGAAGTCCCCCA
MUS81	80198	4|sg_hMUS81_03|MUS81	GCTAAGATCCTACAGCACTT
MUS81	80198	4|sg_hMUS81_04|MUS81	TCTGAAATACGAAGCGCGTG
MUS81	80198	4|sg_hMUS81_05|MUS81	CAGCGGCACCGAACATCGGG
MUS81	80198	4|sg_hMUS81_06|MUS81	GGTCGCCTCGTCCCGCCACT
MUS81	80198	4|sg_hMUS81_07|MUS81	TCAGCCAGCGAACGAAGAGC
MUS81	80198	4|sg_hMUS81_08|MUS81	GCTGCAGCGGCACCGAACAT
MUS81	80198	4|sg_hMUS81_09|MUS81	GGTGTGCTCAGAAGTCCCCC
MUS81	80198	4|sg_hMUS81_10|MUS81	TACCCACTGCCGCTGCGCAG
MUTYH	4595	4|sg_hMUTYH_01|MUTYH	GGTATAGTAGTTGATCACAG
MUTYH	4595	4|sg_hMUTYH_02|MUTYH	TGATCAACTACTATACCGGA
MUTYH	4595	4|sg_hMUTYH_03|MUTYH	CTTCCTGTGACCACTTCCCA
MUTYH	4595	4|sg_hMUTYH_04|MUTYH	GCTGGTACGACCAAGAGAAA
MUTYH	4595	4|sg_hMUTYH_05|MUTYH	GCTACTATTCTCGTGGCCGG
MUTYH	4595	4|sg_hMUTYH_06|MUTYH	GATGATTGCTGAGTGTCCTG
MUTYH	4595	4|sg_hMUTYH_07|MUTYH	GGTCATGCTGCAGCAGACCC
MUTYH	4595	4|sg_hMUTYH_08|MUTYH	CGACTCAGGCGGGAGACGAG
MUTYH	4595	4|sg_hMUTYH_09|MUTYH	ACTGTGATCAACTACTATAC
MUTYH	4595	4|sg_hMUTYH_10|MUTYH	AGGAAGCCACGAGCAGCCGT
NABP1	64859	4|sg_hNABP1_01|NABP1	GCTGGCAGAAGCAATGGCCG
NABP1	64859	4|sg_hNABP1_02|NABP1	GCAGCATCACTATTTCCGTG
NABP1	64859	4|sg_hNABP1_03|NABP1	ATATTATTCGGTTGACCAGA
NABP1	64859	4|sg_hNABP1_04|NABP1	GTGATGACCACAATAAGTAA
NABP1	64859	4|sg_hNABP1_05|NABP1	ATTTCCGTGTGGGATGAGAT
NABP1	64859	4|sg_hNABP1_06|NABP1	ACCTCCGATCTCATCCCACA
NABP1	64859	4|sg_hNABP1_07|NABP1	TTTATAAGAGATATTAAGCC
NABP1	64859	4|sg_hNABP1_08|NABP1	ACAGGTACATTTGGACCAGT
NABP1	64859	4|sg_hNABP1_09|NABP1	GTCAACCGAATAATATCCCC
NABP1	64859	4|sg_hNABP1_10|NABP1	TCTGACACTTTATACTGGAA
NABP2	79035	4|sg_hNABP2_01|NABP2	ACATTATCCGGCTCACCAAA
NABP2	79035	4|sg_hNABP2_02|NABP2	GGTTCGGACCTGCAAAGTGG
NABP2	79035	4|sg_hNABP2_03|NABP2	CCAGCAGGCACCCAACAAGG
NABP2	79035	4|sg_hNABP2_04|NABP2	GGGTTGCTGGAAGGGCCAGG
NABP2	79035	4|sg_hNABP2_05|NABP2	TGAGGTTCGGACCTGCAAAG
NABP2	79035	4|sg_hNABP2_06|NABP2	CTGACACTATATACTGGCCG
NABP2	79035	4|sg_hNABP2_07|NABP2	GACACTATATACTGGCCGTG
NABP2	79035	4|sg_hNABP2_08|NABP2	TTACTAACAGGGTTGCTGGA
NABP2	79035	4|sg_hNABP2_09|NABP2	ACACTATATACTGGCCGTGG
NABP2	79035	4|sg_hNABP2_10|NABP2	GGTTGTCTGACACTATATAC
NBN	4683	4|sg_hNBN_01|NBN	TTTGCAGGACTCCTTTACAG
NBN	4683	4|sg_hNBN_02|NBN	GCGTTGAGTACGTTGTTGGA
NBN	4683	4|sg_hNBN_03|NBN	ATAGATGGTTCATCAAGAGG
NBN	4683	4|sg_hNBN_04|NBN	CCTCTTGATGAACCATCTAT
NBN	4683	4|sg_hNBN_05|NBN	ACGCCAGTCAAAAGTCTGTA
NBN	4683	4|sg_hNBN_06|NBN	CCTATTCCTGAAGCAGAAAT
NBN	4683	4|sg_hNBN_07|NBN	CCAGGACCAAGCCTTTCACA
NBN	4683	4|sg_hNBN_08|NBN	CAAGCTATATTGCAACTTGG
NBN	4683	4|sg_hNBN_09|NBN	CCAATAGATGGTTCATCAAG
NBN	4683	4|sg_hNBN_10|NBN	TGAAGCAGAAATTGGATTGG
NEIL1	79661	4|sg_hNEIL1_01|NEIL1	GAATGTGCTACGAAACCTAG
NEIL1	79661	4|sg_hNEIL1_02|NEIL1	GCGGATGTCCACGAAACATA
NEIL1	79661	4|sg_hNEIL1_03|NEIL1	TATGTTTCGTGGACATCCGC
NEIL1	79661	4|sg_hNEIL1_04|NEIL1	GGTCCCAGCGGCCGAACCGG
NEIL1	79661	4|sg_hNEIL1_05|NEIL1	CGAAACATAGGGCGAGCCGG
NEIL1	79661	4|sg_hNEIL1_06|NEIL1	TAGCGGATAAGGCCTTTGAC
NEIL1	79661	4|sg_hNEIL1_07|NEIL1	GTTTGTGAATGAGGCCTGCA
NEIL1	79661	4|sg_hNEIL1_08|NEIL1	TGCAGGGCGCTGGTGTTCGG
NEIL1	79661	4|sg_hNEIL1_09|NEIL1	CGGTAGGCACTGCTCTCAAA
NEIL1	79661	4|sg_hNEIL1_10|NEIL1	GGCCGTGTAAAAGCGCAGGT
NEIL2	252969	4|sg_hNEIL2_01|NEIL2	AAGCAGGTCGGGGAGCCCAG
NEIL2	252969	4|sg_hNEIL2_02|NEIL2	CCACCTGCTGACCCACAAAG
NEIL2	252969	4|sg_hNEIL2_03|NEIL2	GCTGCGGACCCAAAGCAGGT
NEIL2	252969	4|sg_hNEIL2_04|NEIL2	GACGAGCTCTGCAGACCGTG
NEIL2	252969	4|sg_hNEIL2_05|NEIL2	GGTGTTGGGCTGCTGCCAGG
NEIL2	252969	4|sg_hNEIL2_06|NEIL2	CCAAAGTGCAGGACCAACCT
NEIL2	252969	4|sg_hNEIL2_07|NEIL2	ACCACCTGCTGACCCACAAA
NEIL2	252969	4|sg_hNEIL2_08|NEIL2	TCAGAATCATCCTCGCCCTG
NEIL2	252969	4|sg_hNEIL2_09|NEIL2	TGGTGAAATTTCCTCACCAA
NEIL2	252969	4|sg_hNEIL2_10|NEIL2	CAGAATCATCCTCGCCCTGG
NEIL3	55247	4|sg_hNEIL3_01|NEIL3	ATGGAGAGAAGATTCGCGCG
NEIL3	55247	4|sg_hNEIL3_02|NEIL3	AATCAGTTGGACATCTAGCA
NEIL3	55247	4|sg_hNEIL3_03|NEIL3	GGATCATGTTATGGACTCCG
NEIL3	55247	4|sg_hNEIL3_04|NEIL3	ACAGTGGCGTGGAAACTTTG
NEIL3	55247	4|sg_hNEIL3_05|NEIL3	GCGGGTGCTCCCGGGCCAGG
NEIL3	55247	4|sg_hNEIL3_06|NEIL3	AATGAAGCTCTCTTTGACAG
NEIL3	55247	4|sg_hNEIL3_07|NEIL3	TGGATATGTTTACAGTGGCG
NEIL3	55247	4|sg_hNEIL3_08|NEIL3	AGCGCTCTGCGGAGTCTGCA
NEIL3	55247	4|sg_hNEIL3_09|NEIL3	AGGCTGCGAGCCGCAAGGCG
NEIL3	55247	4|sg_hNEIL3_10|NEIL3	CAGAGCGCTTCCCCGCACGC
NHEJ1	79840	4|sg_hNHEJ1_01|NHEJ1	TTGGCTATCGATTCCTTGCA
NHEJ1	79840	4|sg_hNHEJ1_02|NHEJ1	TCCTGCAGATTCATGACAAA
NHEJ1	79840	4|sg_hNHEJ1_03|NHEJ1	GGAGATTATCCAAATGACAG
NHEJ1	79840	4|sg_hNHEJ1_04|NHEJ1	AGCACCTGAGAAAGAGTCCA
NHEJ1	79840	4|sg_hNHEJ1_05|NHEJ1	GCAAGCTGTAGCCACGCCCA
NHEJ1	79840	4|sg_hNHEJ1_06|NHEJ1	TGTTGATGCAGCCATGGGCG
NHEJ1	79840	4|sg_hNHEJ1_07|NHEJ1	GGAAATTCCAATAGAAGGGG
NHEJ1	79840	4|sg_hNHEJ1_08|NHEJ1	CTGCTTGGTGATAAAAACCT
NHEJ1	79840	4|sg_hNHEJ1_09|NHEJ1	TGAGCAGCGTCCTTCAACAA
NHEJ1	79840	4|sg_hNHEJ1_10|NHEJ1	GAGCAGCGTCCTTCAACAAT
NTHL1	4913	4|sg_hNTHL1_01|NTHL1	CGCAGTCTCTGTGCTTTCCG
NTHL1	4913	4|sg_hNTHL1_02|NTHL1	GCATGACCGCCTTGAGCGCG
NTHL1	4913	4|sg_hNTHL1_03|NTHL1	CTTTCCGCGGACGCTTCACG
NTHL1	4913	4|sg_hNTHL1_04|NTHL1	ACAGCCCCGTGAAGCGTCCG
NTHL1	4913	4|sg_hNTHL1_05|NTHL1	CAGCATCCTCGCGCTCAAGG
NTHL1	4913	4|sg_hNTHL1_06|NTHL1	CCGTGCCATGAGGAACAAAA
NTHL1	4913	4|sg_hNTHL1_07|NTHL1	TGGTCAACATCCGTGCCATG
NTHL1	4913	4|sg_hNTHL1_08|NTHL1	GCAGGATGCTGTCCACCGTC
NTHL1	4913	4|sg_hNTHL1_09|NTHL1	TCTCTTCTCCGGAGAGGCCC
NTHL1	4913	4|sg_hNTHL1_10|NTHL1	AGACTGCGTGTGGCCTATGA
NUDT1	4521	4|sg_hNUDT1_01|NUDT1	CCTGGACTACACACTCCGCG
NUDT1	4521	4|sg_hNUDT1_02|NUDT1	CCTGGAACTTGAAGTACCCG
NUDT1	4521	4|sg_hNUDT1_03|NUDT1	CAGCATCCAGGGGACCCCCG
NUDT1	4521	4|sg_hNUDT1_04|NUDT1	TGAAGGGGATCTGATCCAGC
NUDT1	4521	4|sg_hNUDT1_05|NUDT1	CTCCTGGGCATGAAAAAGCG
NUDT1	4521	4|sg_hNUDT1_06|NUDT1	CACGGGTACTTCAAGTTCCA
NUDT1	4521	4|sg_hNUDT1_07|NUDT1	GGAGGAGAGCGGTCTGACAG
NUDT1	4521	4|sg_hNUDT1_08|NUDT1	GCGGAGTGTGTAGTCCAGGA
NUDT1	4521	4|sg_hNUDT1_09|NUDT1	CCCAAAGCCATTCCACCGGC
NUDT1	4521	4|sg_hNUDT1_10|NUDT1	AGATCCCCTTCAAGGACATG
OGG1	4968	4|sg_hOGG1_01|OGG1	TCATCAAGCTGGATGAGCCG
OGG1	4968	4|sg_hOGG1_02|OGG1	GTGGTGATACAGTTGAGCCA
OGG1	4968	4|sg_hOGG1_03|OGG1	GTACGATGCCCCATGCGCCT
OGG1	4968	4|sg_hOGG1_04|OGG1	TAGCTGGAAGTACTTGCGCA
OGG1	4968	4|sg_hOGG1_05|OGG1	GGGAGTCCACGGAACCCCAG
OGG1	4968	4|sg_hOGG1_06|OGG1	CCAGGCGCAGCTCAGAGCGA
OGG1	4968	4|sg_hOGG1_07|OGG1	ATGGACACTGACTCAGACTG
OGG1	4968	4|sg_hOGG1_08|OGG1	GGTAGGTGACATCATCAAGC
OGG1	4968	4|sg_hOGG1_09|OGG1	GGCTCAACTGTATCACCACT
OGG1	4968	4|sg_hOGG1_10|OGG1	GAGGTGGCTCAGAAATTCCA
PALB2	79728	4|sg_hPALB2_01|PALB2	TTACAGACTCTATCAGATAG
PALB2	79728	4|sg_hPALB2_02|PALB2	TCTCCCAGTGACACTCTTGA
PALB2	79728	4|sg_hPALB2_03|PALB2	TTGCCAGAGGAAAGTAGCCG
PALB2	79728	4|sg_hPALB2_04|PALB2	GTAGTCGCCCTGGTGAAATT
PALB2	79728	4|sg_hPALB2_05|PALB2	CCAACTGCCCAACCAGAAAA
PALB2	79728	4|sg_hPALB2_06|PALB2	GAAGCATGTCCAATTGCCAG
PALB2	79728	4|sg_hPALB2_07|PALB2	CTAGGGTCACTGACCCTGTG
PALB2	79728	4|sg_hPALB2_08|PALB2	GCCCACAAGTTCTAATTTAG
PALB2	79728	4|sg_hPALB2_09|PALB2	TTTAACCCTGGAGATGGCCC
PALB2	79728	4|sg_hPALB2_10|PALB2	CCTTGTGCCTCCAAACTTAC
PAPD7	11044	4|sg_hPAPD7_01|PAPD7	AGCCACGTTGTGCTTCCGCA
PAPD7	11044	4|sg_hPAPD7_02|PAPD7	AGCCCTGCGGAAGCACAACG
PAPD7	11044	4|sg_hPAPD7_03|PAPD7	AGGTGGATCAAAGAGAAGTG
PAPD7	11044	4|sg_hPAPD7_04|PAPD7	TTTGGATAGGACCTGGCCAG
PAPD7	11044	4|sg_hPAPD7_05|PAPD7	GGTGAAACGGATCGAAACTG
PAPD7	11044	4|sg_hPAPD7_06|PAPD7	GGAGGTGGATCAAAGAGAAG
PAPD7	11044	4|sg_hPAPD7_07|PAPD7	TGCATCCAAGAATTGATGCC
PAPD7	11044	4|sg_hPAPD7_08|PAPD7	TCAAGGACTTTGATGGAACA
PAPD7	11044	4|sg_hPAPD7_09|PAPD7	AGGAGGTGATTGACTACCGG
PAPD7	11044	4|sg_hPAPD7_10|PAPD7	CGGAGAGCTGATGAAAACCT
PARP1	142	4|sg_hPARP1_01|PARP1	CTTTATCCTCTGTAGCAAGG
PARP1	142	4|sg_hPARP1_02|PARP1	GGTGCGCCTGTCCAAGAAGA
PARP1	142	4|sg_hPARP1_03|PARP1	TGGGTTCTCTGAGCTTCGGT
PARP1	142	4|sg_hPARP1_04|PARP1	CCAACAGAAGTACGTGCAAG
PARP1	142	4|sg_hPARP1_05|PARP1	AGCAGCCTGGATGGTACCAG
PARP1	142	4|sg_hPARP1_06|PARP1	TCCAACAGAAGTACGTGCAA
PARP1	142	4|sg_hPARP1_07|PARP1	CCATCCGGAGCGAGTCCTTG
PARP1	142	4|sg_hPARP1_08|PARP1	CCCCAAGGACTCGCTCCGGA
PARP1	142	4|sg_hPARP1_09|PARP1	CGAGTCGAGTACGCCAAGAG
PARP1	142	4|sg_hPARP1_10|PARP1	GAGTCGAGTACGCCAAGAGC
PARP2	10038	4|sg_hPARP2_01|PARP2	GTGAAGGCCTTGCTGTTAAA
PARP2	10038	4|sg_hPARP2_02|PARP2	TTCTGTGTCCGGATTAGTGG
PARP2	10038	4|sg_hPARP2_03|PARP2	AAGGTCATGGGCCAGCAAAA
PARP2	10038	4|sg_hPARP2_04|PARP2	AGGCAATCTCAACAAGGCCA
PARP2	10038	4|sg_hPARP2_05|PARP2	GGAGTCGAAAAAGATGCCTG
PARP2	10038	4|sg_hPARP2_06|PARP2	GGACCCAGAGTGTACAGCCA
PARP2	10038	4|sg_hPARP2_07|PARP2	GGACTATGCCACCAATACTC
PARP2	10038	4|sg_hPARP2_08|PARP2	GGCCATGGAAGAAATGATGA
PARP2	10038	4|sg_hPARP2_09|PARP2	GATCTGTAATGTTCAGGCCA
PARP2	10038	4|sg_hPARP2_10|PARP2	CCAGTCTCTTAAGAAGATTG
PARP3	10039	4|sg_hPARP3_01|PARP3	GTGGACATGTTGGATCCACG
PARP3	10039	4|sg_hPARP3_02|PARP3	AGAGAAGCGCATAATCCGCG
PARP3	10039	4|sg_hPARP3_03|PARP3	GTTGTAGTCCTCATACACCT
PARP3	10039	4|sg_hPARP3_04|PARP3	TGAGAAGAAGAAGGGCCGGC
PARP3	10039	4|sg_hPARP3_05|PARP3	TGCCCGGGTGAGACACAAAG
PARP3	10039	4|sg_hPARP3_06|PARP3	GGTTCCAGCAGGTGAAGAAG
PARP3	10039	4|sg_hPARP3_07|PARP3	ACTTATCGAAGTACAGGCAG
PARP3	10039	4|sg_hPARP3_08|PARP3	TGAGGGCCTCAGCGGTGGAG
PARP3	10039	4|sg_hPARP3_09|PARP3	GCCCTGAGAAGAAGAAGGGC
PARP3	10039	4|sg_hPARP3_10|PARP3	GCTGTGGTGAAGGTGGACAG
PAXIP1	22976	4|sg_hPAXIP1_01|PAXIP1	TCTCAAGGCTGGAAAAGCGA
PAXIP1	22976	4|sg_hPAXIP1_02|PAXIP1	TCCTGAGGAGATGTTCAGGG
PAXIP1	22976	4|sg_hPAXIP1_03|PAXIP1	GCAAAACGCAGGCTGCCTCA
PAXIP1	22976	4|sg_hPAXIP1_04|PAXIP1	AGCCTCACACATAATCTCAG
PAXIP1	22976	4|sg_hPAXIP1_05|PAXIP1	CAGGGAGGTCAAGTATTACG
PAXIP1	22976	4|sg_hPAXIP1_06|PAXIP1	AGTTAGCTGCAGCAAAACGC
PAXIP1	22976	4|sg_hPAXIP1_07|PAXIP1	GATTGTTCCAGAGCCAAAGG
PAXIP1	22976	4|sg_hPAXIP1_08|PAXIP1	TCTTCATAAATAATCAGACG
PAXIP1	22976	4|sg_hPAXIP1_09|PAXIP1	GGAGGTCAAGTATTACGCGG
PAXIP1	22976	4|sg_hPAXIP1_10|PAXIP1	GCACACAAGTTAATCAACCC
PCNA	5111	4|sg_hPCNA_01|PCNA	ACTAAGGGCCGAAGATAACG
PCNA	5111	4|sg_hPCNA_02|PCNA	TGGCCAGGTTGCGGTCGCAG
PCNA	5111	4|sg_hPCNA_03|PCNA	GTCGAAGCCCTCAGACCGCA
PCNA	5111	4|sg_hPCNA_04|PCNA	TCCAAAATACTAAAATGCGC
PCNA	5111	4|sg_hPCNA_05|PCNA	ATACGTGCAAATTCACCAGA
PCNA	5111	4|sg_hPCNA_06|PCNA	GCTGGAGCTAATATCCCAGC
PCNA	5111	4|sg_hPCNA_07|PCNA	CCCAAGATCGAGGATGAAGA
PCNA	5111	4|sg_hPCNA_08|PCNA	AAGTAATGTCGATAAAGAGG
PCNA	5111	4|sg_hPCNA_09|PCNA	CATCCTCAAGAAGGTGTTGG
PCNA	5111	4|sg_hPCNA_10|PCNA	GGACTCGTCCCACGTCTCTT
PER1	5187	4|sg_hPER1_01|PER1	CGACTGCCGCCAGAGCGCCG
PER1	5187	4|sg_hPER1_02|PER1	GCTCTGAGCTGGCACTCAGG
PER1	5187	4|sg_hPER1_03|PER1	GGCCAGTGCGTACTGCAGCG
PER1	5187	4|sg_hPER1_04|PER1	AGTCTAGAGGCGCATCTCAG
PER1	5187	4|sg_hPER1_05|PER1	GCCTCTAGACTCATGCCCGT
PER1	5187	4|sg_hPER1_06|PER1	GCTGTTGGCATCGGTGTCAT
PER1	5187	4|sg_hPER1_07|PER1	TCAAGTGGCAATGAGTCCAA
PER1	5187	4|sg_hPER1_08|PER1	GCAGCAGTGAACAGTCAGCC
PER1	5187	4|sg_hPER1_09|PER1	TGCGTACTGCAGCGTGGCCA
PER1	5187	4|sg_hPER1_10|PER1	CAGCAGTGAACAGTCAGCCC
PMS1	5378	4|sg_hPMS1_01|PMS1	TTACAATCTGAAATGCCTAA
PMS1	5378	4|sg_hPMS1_02|PMS1	ATCATGGGAGAACTCTCAGA
PMS1	5378	4|sg_hPMS1_03|PMS1	ACTAAGAACGATGTCAGCTG
PMS1	5378	4|sg_hPMS1_04|PMS1	AAGTTCTCAGATCATCACTT
PMS1	5378	4|sg_hPMS1_05|PMS1	AATTGAGGTGCGAGATAACG
PMS1	5378	4|sg_hPMS1_06|PMS1	GAGGTGCGAGATAACGGGGA
PMS1	5378	4|sg_hPMS1_07|PMS1	GCCAAATTCCATGCGCTGGT
PMS1	5378	4|sg_hPMS1_08|PMS1	TCACAAATGTCACTAAAAGA
PMS1	5378	4|sg_hPMS1_09|PMS1	ACTGCCATCTAAAACATACT
PMS1	5378	4|sg_hPMS1_10|PMS1	TGAGGTGCGAGATAACGGGG
PMS2	5395	4|sg_hPMS2_01|PMS2	TCACACACGGAGTCACTAGG
PMS2	5395	4|sg_hPMS2_02|PMS2	TTACCTTCAACATCCAGCAG
PMS2	5395	4|sg_hPMS2_03|PMS2	GTAAGTTGCACCAATCAGCT
PMS2	5395	4|sg_hPMS2_04|PMS2	CTTCACACACGGAGTCACTA
PMS2	5395	4|sg_hPMS2_05|PMS2	CAAACCGTACTCTTCACACA
PMS2	5395	4|sg_hPMS2_06|PMS2	CGACTGATGTTTGATCACAA
PMS2	5395	4|sg_hPMS2_07|PMS2	GCTGATTGGTGCAACTTACA
PMS2	5395	4|sg_hPMS2_08|PMS2	GACTCCGTGTGTGAAGAGTA
PMS2	5395	4|sg_hPMS2_09|PMS2	GCATACTGTATCATTTCAGC
PMS2	5395	4|sg_hPMS2_10|PMS2	CTTCCACCTGTGCATACCAC
PNKP	11284	4|sg_hPNKP_01|PNKP	TCTCATCTTGGGACACCAGA
PNKP	11284	4|sg_hPNKP_02|PNKP	GACACCAGAGGGGTGCCAGG
PNKP	11284	4|sg_hPNKP_03|PNKP	CCTGGGTCCCGGTAGTTGAG
PNKP	11284	4|sg_hPNKP_04|PNKP	ACCAGGGCTTGCCCGTCCGA
PNKP	11284	4|sg_hPNKP_05|PNKP	CCACCCACTGACCCTGCGCT
PNKP	11284	4|sg_hPNKP_06|PNKP	CTCATCTTGGGACACCAGAG
PNKP	11284	4|sg_hPNKP_07|PNKP	GCACTTCCGGTCCGTAACCT
PNKP	11284	4|sg_hPNKP_08|PNKP	GAGTTAACCCCTCAACTACC
PNKP	11284	4|sg_hPNKP_09|PNKP	TCCCAGCCAGATACTCCGCC
PNKP	11284	4|sg_hPNKP_10|PNKP	GGGACCCCTGACCCAGGTTA
POLB	5423	4|sg_hPOLB_01|POLB	GCCGCAGGAGACTCTCAACG
POLB	5423	4|sg_hPOLB_02|POLB	CTTTGTCTCACCCTTTGACA
POLB	5423	4|sg_hPOLB_03|POLB	AGTGACTCCCAAGGGACGGA
POLB	5423	4|sg_hPOLB_04|POLB	ATTTGTAACATCTCTTCACG
POLB	5423	4|sg_hPOLB_05|POLB	GGTTGTGGAGCAGTTACAAA
POLB	5423	4|sg_hPOLB_06|POLB	GCGCCGCAGGAGACTCTCAA
POLB	5423	4|sg_hPOLB_07|POLB	ATCACAGATACCCTGTCAAA
POLB	5423	4|sg_hPOLB_08|POLB	GTCTGTGGCAGTTTCAGAAG
POLB	5423	4|sg_hPOLB_09|POLB	AGGGCTCATGCCCTAGAAAA
POLB	5423	4|sg_hPOLB_10|POLB	GTGGAAATACCGGGAACCCA
POLD1	5424	4|sg_hPOLD1_01|POLD1	GCTGCAGTCAGTCCTGGAGG
POLD1	5424	4|sg_hPOLD1_02|POLD1	TCCTCGAATTGGGATGGCCG
POLD1	5424	4|sg_hPOLD1_03|POLD1	TCGGCCATCCCAATTCGAGG
POLD1	5424	4|sg_hPOLD1_04|POLD1	GAGGATCTATGGCTGATGGT
POLD1	5424	4|sg_hPOLD1_05|POLD1	TCCAACTGTTGGAAGATGAG
POLD1	5424	4|sg_hPOLD1_06|POLD1	GGTGTGGGCCGAAGCCAGCG
POLD1	5424	4|sg_hPOLD1_07|POLD1	GAAGGCGCGGAGCACAGGCA
POLD1	5424	4|sg_hPOLD1_08|POLD1	GCAAGCGGCGGCCAGGCCCA
POLD1	5424	4|sg_hPOLD1_09|POLD1	GGAGGACCTGGCACTGATGG
POLD1	5424	4|sg_hPOLD1_10|POLD1	GGAGCTGCAGTCAGTCCTGG
POLD2	5425	4|sg_hPOLD2_01|POLD2	GGGTGTATGTATTTACTCCG
POLD2	5425	4|sg_hPOLD2_02|POLD2	GCAGCCCTCCATCCTGCGGG
POLD2	5425	4|sg_hPOLD2_03|POLD2	GCTGCGCTCTCCTAGCCGGA
POLD2	5425	4|sg_hPOLD2_04|POLD2	CATCCTGCGGGAGGTCAGCG
POLD2	5425	4|sg_hPOLD2_05|POLD2	CTGACCTCCCGCAGGATGGA
POLD2	5425	4|sg_hPOLD2_06|POLD2	TATTTACTCCGAGGAGGCTG
POLD2	5425	4|sg_hPOLD2_07|POLD2	GCCTGAGGAGAAGTGCTGTG
POLD2	5425	4|sg_hPOLD2_08|POLD2	ATTTACTCCGAGGAGGCTGG
POLD2	5425	4|sg_hPOLD2_09|POLD2	CATAAATGTGGGCATACTGC
POLD2	5425	4|sg_hPOLD2_10|POLD2	TTGGCTCCGTGAGAGACGAC
POLD3	10714	4|sg_hPOLD3_01|POLD3	TCATAGTCAGTATTGAACAG
POLD3	10714	4|sg_hPOLD3_02|POLD3	CTCTCACTACTGCAACCTTG
POLD3	10714	4|sg_hPOLD3_03|POLD3	GGTTCAAGAGGTGGAGACGG
POLD3	10714	4|sg_hPOLD3_04|POLD3	AATGGCTGAGCTATACACTA
POLD3	10714	4|sg_hPOLD3_05|POLD3	GGTTCCGTGACAGACACTGT
POLD3	10714	4|sg_hPOLD3_06|POLD3	GAGACTGCCAGACACCAAGT
POLD3	10714	4|sg_hPOLD3_07|POLD3	AGGATTCAGCAGGAGCTCTA
POLD3	10714	4|sg_hPOLD3_08|POLD3	AAGCCATGCTAAAGGACAGT
POLD3	10714	4|sg_hPOLD3_09|POLD3	ACTGGTTCAAGAGGTGGAGA
POLD3	10714	4|sg_hPOLD3_10|POLD3	AGGCCCACTGTCCTTTAGCA
POLD4	57804	4|sg_hPOLD4_01|POLD4	GCTCATCACTGATTCCTACC
POLD4	57804	4|sg_hPOLD4_02|POLD4	CTACCCGGTTGTGAAGAGGA
POLD4	57804	4|sg_hPOLD4_03|POLD4	TCCGCTTCCTCCTCGTCGCG
POLD4	57804	4|sg_hPOLD4_04|POLD4	GCTCCGCTTCCTCCTCGTCG
POLD4	57804	4|sg_hPOLD4_05|POLD4	ATTCCTACCCGGTTGTGAAG
POLD4	57804	4|sg_hPOLD4_06|POLD4	GCCCCGCGACGAGGAGGAAG
POLD4	57804	4|sg_hPOLD4_07|POLD4	CCTCCCTCCTCTTCACAACC
POLD4	57804	4|sg_hPOLD4_08|POLD4	TGGAGCCTCCCCCAGAGGTG
POLD4	57804	4|sg_hPOLD4_09|POLD4	GGGCTTGGAGCCTCCCCCAG
POLD4	57804	4|sg_hPOLD4_10|POLD4	GCCCCAGCCCCGCGACGAGG
POLE	5426	4|sg_hPOLE_01|POLE	CATTGACCTGAAGATCCACG
POLE	5426	4|sg_hPOLE_02|POLE	CCTGGAACGGAGTCAGTGGA
POLE	5426	4|sg_hPOLE_03|POLE	CTACCGGAAAAGCATTTCCT
POLE	5426	4|sg_hPOLE_04|POLE	TTAGATGAAGATAAGCGCTT
POLE	5426	4|sg_hPOLE_05|POLE	TGGTACAATGTCAGATACCG
POLE	5426	4|sg_hPOLE_06|POLE	TCTTCAGGTCAATGGAGAGG
POLE	5426	4|sg_hPOLE_07|POLE	GCTTTCCAGTGTTCTGCAGA
POLE	5426	4|sg_hPOLE_08|POLE	GCGGCGCGCGGACCCAGGCG
POLE	5426	4|sg_hPOLE_09|POLE	GTTCAACAAGGTCATCTCGG
POLE	5426	4|sg_hPOLE_10|POLE	GTTTGAAGCGAAATTACATC
POLG	5428	4|sg_hPOLG_01|POLG	GGAGATGCCTGGCGAGGCCG
POLG	5428	4|sg_hPOLG_02|POLG	ACATCCAGATGCTCTCGAGA
POLG	5428	4|sg_hPOLG_03|POLG	AGAGCATCTGGATGTCCAAT
POLG	5428	4|sg_hPOLG_04|POLG	AGGTTGTCCCCGTAGAGGGG
POLG	5428	4|sg_hPOLG_05|POLG	GCAGCTGCGGCACAACCCAT
POLG	5428	4|sg_hPOLG_06|POLG	GCAAATCTTCGGGCAAGGAG
POLG	5428	4|sg_hPOLG_07|POLG	GCGCCTGCCGCCCCTCTACG
POLG	5428	4|sg_hPOLG_08|POLG	GAGAGCATCTGGATGTCCAA
POLG	5428	4|sg_hPOLG_09|POLG	GCAGCCGCAAGTGCTATCCT
POLG	5428	4|sg_hPOLG_10|POLG	CTCCACGTCGGGCAAGGGCA
POLH	5429	4|sg_hPOLH_01|POLH	GTTGCCCCAAGGCCCTACAA
POLH	5429	4|sg_hPOLH_02|POLH	TGCCAAGCACTTACATTGAA
POLH	5429	4|sg_hPOLH_03|POLH	AATGAGAGCAGCCATAGAGA
POLH	5429	4|sg_hPOLH_04|POLH	CACAAGTTCGTGAGTCCCGT
POLH	5429	4|sg_hPOLH_05|POLH	GCACAAGTTCGTGAGTCCCG
POLH	5429	4|sg_hPOLH_06|POLH	GCTGCAGGTCTGGAGAGGTG
POLH	5429	4|sg_hPOLH_07|POLH	CCAGACCTGCAGCTCACCGT
POLH	5429	4|sg_hPOLH_08|POLH	TAGTCTCTCTTGTACAGCAC
POLH	5429	4|sg_hPOLH_09|POLH	TCTGCCGTTGTAGGGCCTTG
POLH	5429	4|sg_hPOLH_10|POLH	AAATGAGAGCAGCCATAGAG
POLI	11201	4|sg_hPOLI_01|POLI	TGGTCCTGAGAGTATCACAG
POLI	11201	4|sg_hPOLI_02|POLI	GCTTCTCAGAGGAATACCGA
POLI	11201	4|sg_hPOLI_03|POLI	ACGACCATAGTGCTTCTCAG
POLI	11201	4|sg_hPOLI_04|POLI	GCAAAGTGATGAACTTTCTG
POLI	11201	4|sg_hPOLI_05|POLI	GCAGAAGCACACACTTAGAA
POLI	11201	4|sg_hPOLI_06|POLI	AACCGGGATTTCCTACCAAG
POLI	11201	4|sg_hPOLI_07|POLI	GTGGTCCTGAGAGTATCACA
POLI	11201	4|sg_hPOLI_08|POLI	CAGTGAGATTAATAATCCGT
POLI	11201	4|sg_hPOLI_09|POLI	TTACCTGCAACTATGAAGCT
POLI	11201	4|sg_hPOLI_10|POLI	GGAACTGGCGGACGTGGGGG
POLL	27343	4|sg_hPOLL_01|POLL	GGGTAGTCTGAGAAGGCGGA
POLL	27343	4|sg_hPOLL_02|POLL	AGAAAGGGCTGTCTGAAGCA
POLL	27343	4|sg_hPOLL_03|POLL	GCTGGGGTAGTCTGAGAAGG
POLL	27343	4|sg_hPOLL_04|POLL	GCGCACAACATGGGCCCGAA
POLL	27343	4|sg_hPOLL_05|POLL	GCTTCTCAAAGAGTTCTGCC
POLL	27343	4|sg_hPOLL_06|POLL	TTCACCAGCTGAGCACCCGG
POLL	27343	4|sg_hPOLL_07|POLL	AGACTACCCCAGCTGCCCCC
POLL	27343	4|sg_hPOLL_08|POLL	CCACAATGTGAGTGACACCT
POLL	27343	4|sg_hPOLL_09|POLL	AGGTGTCACTCACATTGTGG
POLL	27343	4|sg_hPOLL_10|POLL	GGGGTAGTCTGAGAAGGCGG
POLM	27434	4|sg_hPOLM_01|POLM	TACCTGGTCGAGCCTCGCAT
POLM	27434	4|sg_hPOLM_02|POLM	GGCCTGTGAGGAAGGCCCGG
POLM	27434	4|sg_hPOLM_03|POLM	GCGCGGGTCGGGTCCCCTAG
POLM	27434	4|sg_hPOLM_04|POLM	GCGAGGCTCGACCAGGTAGA
POLM	27434	4|sg_hPOLM_05|POLM	GACCCATGCGAGGCTCGACC
POLM	27434	4|sg_hPOLM_06|POLM	GGAGTGCCGGCACCGCCTGG
POLM	27434	4|sg_hPOLM_07|POLM	CCAGGTAGATGGCGACTCCC
POLM	27434	4|sg_hPOLM_08|POLM	AGGATGGCAGCTGCTCCCCC
POLM	27434	4|sg_hPOLM_09|POLM	TGTGGAGTGCCGGCACCGCC
POLM	27434	4|sg_hPOLM_10|POLM	GCGCGTCGAGGGCGGCGTGG
POLN	353497	4|sg_hPOLN_01|POLN	GCCTGTGGTCCTGTTCTGGA
POLN	353497	4|sg_hPOLN_02|POLN	GTAAAACGCCAAGCAGAGGG
POLN	353497	4|sg_hPOLN_03|POLN	AGGCACATCAACAATTTGCC
POLN	353497	4|sg_hPOLN_04|POLN	GTTAGTAAAACGCCAAGCAG
POLN	353497	4|sg_hPOLN_05|POLN	TCCTCTAACAGAAGAAACGG
POLN	353497	4|sg_hPOLN_06|POLN	TTAGTAAAACGCCAAGCAGA
POLN	353497	4|sg_hPOLN_07|POLN	CCATGGCTGTCCAGATGCCC
POLN	353497	4|sg_hPOLN_08|POLN	ATAACTGTGATGTATACTGA
POLN	353497	4|sg_hPOLN_09|POLN	TCCAGAACAGGACCACAGGC
POLN	353497	4|sg_hPOLN_10|POLN	AAAGAGGGTGTGGCATCACT
POLQ	10721	4|sg_hPOLQ_01|POLQ	GATTCGTTCTCGGGAAGCGG
POLQ	10721	4|sg_hPOLQ_02|POLQ	ATGCTGGGAGACTCTCACCG
POLQ	10721	4|sg_hPOLQ_03|POLQ	GTACAGGGCGAAAGTCGGTA
POLQ	10721	4|sg_hPOLQ_04|POLQ	CACAAGCTCCAAATTAGGAA
POLQ	10721	4|sg_hPOLQ_05|POLQ	AGGCAGCGACCAAGGCCGGG
POLQ	10721	4|sg_hPOLQ_06|POLQ	TGCGTCGGAGTGGGAAACGG
POLQ	10721	4|sg_hPOLQ_07|POLQ	ATAAAAGTAGACGGTTATAT
POLQ	10721	4|sg_hPOLQ_08|POLQ	TCTGATCAATCGCCTCATAG
POLQ	10721	4|sg_hPOLQ_09|POLQ	AAGCTACTATTGGCAAACTG
POLQ	10721	4|sg_hPOLQ_10|POLQ	CTGACTCCAAAAGCGGTACA
POLR1A	25885	4|sg_hPOLR1A_01|POLR1A	GTAAGAGGTGAATCACGGCC
POLR1A	25885	4|sg_hPOLR1A_02|POLR1A	CCAAGAACATGCCCTGGCGG
POLR1A	25885	4|sg_hPOLR1A_03|POLR1A	CTCTGCCTCTGAAATTCGGG
POLR1A	25885	4|sg_hPOLR1A_04|POLR1A	GTTGTGTTCCTTTCGGACAA
POLR1A	25885	4|sg_hPOLR1A_05|POLR1A	CCAGGCTGTCCAGGTATCGA
POLR1A	25885	4|sg_hPOLR1A_06|POLR1A	TTCAGCCGAATACATCCCGA
POLR1A	25885	4|sg_hPOLR1A_07|POLR1A	CGTACAGGCCGTTTGCCGAT
POLR1A	25885	4|sg_hPOLR1A_08|POLR1A	TAATTCCTCCCGAATTTCAG
POLR1A	25885	4|sg_hPOLR1A_09|POLR1A	CCACATGCTGACTTGTCCCC
POLR1A	25885	4|sg_hPOLR1A_10|POLR1A	ACTTGCTGTTGTGTTCCTTT
POLR1B	84172	4|sg_hPOLR1B_01|POLR1B	GTTTATCCAGCAGAATGCCG
POLR1B	84172	4|sg_hPOLR1B_02|POLR1B	CCCCTCTTATGGAATCCCGC
POLR1B	84172	4|sg_hPOLR1B_03|POLR1B	ACCCCTCTTATGGAATCCCG
POLR1B	84172	4|sg_hPOLR1B_04|POLR1B	TCCGAATGTTGATTATGCCT
POLR1B	84172	4|sg_hPOLR1B_05|POLR1B	AGTTTCAATGCACTGTGTGA
POLR1B	84172	4|sg_hPOLR1B_06|POLR1B	GCCGAAGGAGTACCTACCGT
POLR1B	84172	4|sg_hPOLR1B_07|POLR1B	TTCAACTACGCTGTGCACGA
POLR1B	84172	4|sg_hPOLR1B_08|POLR1B	TGAGCACCATGAGGAGGCAG
POLR1B	84172	4|sg_hPOLR1B_09|POLR1B	CCTCATTGAGCACCATGAGG
POLR1B	84172	4|sg_hPOLR1B_10|POLR1B	GCAGTGAATGGAATCTCAAA
PRKDC	5591	4|sg_hPRKDC_01|PRKDC	GCCGGTCATCAACTGATCCG
PRKDC	5591	4|sg_hPRKDC_02|PRKDC	GATCAGTTGATGACCGGCCA
PRKDC	5591	4|sg_hPRKDC_03|PRKDC	AGACGCTTGCAACAGACTGG
PRKDC	5591	4|sg_hPRKDC_04|PRKDC	GTTCTGGCAGGATGTCTGAA
PRKDC	5591	4|sg_hPRKDC_05|PRKDC	AGCTTGGCATCTGATAAACA
PRKDC	5591	4|sg_hPRKDC_06|PRKDC	GAGTTATCTATTGCTATCCG
PRKDC	5591	4|sg_hPRKDC_07|PRKDC	TTTGCGTTTATAACCTTGCA
PRKDC	5591	4|sg_hPRKDC_08|PRKDC	GTGCAACTTCACTAAGTCCA
PRKDC	5591	4|sg_hPRKDC_09|PRKDC	CGCATTCCTGCCCCAGGCCG
PRKDC	5591	4|sg_hPRKDC_10|PRKDC	GAGACACGTAGTTGTCCAGA
PRMT1	3276	4|sg_hPRMT1_01|PRMT1	GATGGCCGTCACATACAGCG
PRMT1	3276	4|sg_hPRMT1_02|PRMT1	CCTTGGCAGCAAACATGCAG
PRMT1	3276	4|sg_hPRMT1_03|PRMT1	CTTGTCCCGGGCATAGAGCA
PRMT1	3276	4|sg_hPRMT1_04|PRMT1	GCACCTCTTCAAGGACAAGG
PRMT1	3276	4|sg_hPRMT1_05|PRMT1	GCACCACCTTGTCCTTGAAG
PRMT1	3276	4|sg_hPRMT1_06|PRMT1	CCTTGTCCTTGAAGAGGTGC
PRMT1	3276	4|sg_hPRMT1_07|PRMT1	CATGGAGTTGCGGTAAGTGA
PRMT1	3276	4|sg_hPRMT1_08|PRMT1	GCAACTCCATGTTTCATAAC
PRMT1	3276	4|sg_hPRMT1_09|PRMT1	GTGGATGCCAAAGTGTGCGT
PRMT1	3276	4|sg_hPRMT1_10|PRMT1	GATGTCATGTCCTCAGCGTT
PRPF19	27339	4|sg_hPRPF19_01|PRPF19	CTAATCATGTTTATGAGCGG
PRPF19	27339	4|sg_hPRPF19_02|PRPF19	GCTCATCGAGAAGTACATTG
PRPF19	27339	4|sg_hPRPF19_03|PRPF19	TGTCATTGCCCGTCTCACCA
PRPF19	27339	4|sg_hPRPF19_04|PRPF19	TCTCTAATCATGTTTATGAG
PRPF19	27339	4|sg_hPRPF19_05|PRPF19	GATGTCGATGAGCTGCTCCT
PRPF19	27339	4|sg_hPRPF19_06|PRPF19	AGAGCTCAGCAAATACCGGC
PRPF19	27339	4|sg_hPRPF19_07|PRPF19	GCGCTCCGTGGTTAGCACAG
PRPF19	27339	4|sg_hPRPF19_08|PRPF19	TGGTGAGACGGGCAATGACA
PRPF19	27339	4|sg_hPRPF19_09|PRPF19	GAGCGTGTGACAGCTCTTGG
PRPF19	27339	4|sg_hPRPF19_10|PRPF19	GCAAAGCTTTCAGAATGGCC
RAD17	5884	4|sg_hRAD17_01|RAD17	ATAATCTCGGACAGTCTCAG
RAD17	5884	4|sg_hRAD17_02|RAD17	ATGCATTCCAACAAAGCCCG
RAD17	5884	4|sg_hRAD17_03|RAD17	TAACAGAATTAGACTCACCT
RAD17	5884	4|sg_hRAD17_04|RAD17	AGCACATCTATAGCTACGAG
RAD17	5884	4|sg_hRAD17_05|RAD17	GACCCTTGCACAAACCTCAG
RAD17	5884	4|sg_hRAD17_06|RAD17	CTAGAAAATCATCAAATGAT
RAD17	5884	4|sg_hRAD17_07|RAD17	AGATTTCCAGCGAGAAAAAG
RAD17	5884	4|sg_hRAD17_08|RAD17	TCTCTAGAGTTGCTCTGTCA
RAD17	5884	4|sg_hRAD17_09|RAD17	AAAATACTATCAAAGGAGCA
RAD17	5884	4|sg_hRAD17_10|RAD17	GAGAAAACAACTTACGGCCA
RAD18	56852	4|sg_hRAD18_01|RAD18	ATCAAAGCTGGACTCCCCAG
RAD18	56852	4|sg_hRAD18_02|RAD18	ATTGGAACCTGACAGAGAAG
RAD18	56852	4|sg_hRAD18_03|RAD18	GATCGCTCCAGATCCCTCAG
RAD18	56852	4|sg_hRAD18_04|RAD18	GGAATGTTAACCCCGCAAAC
RAD18	56852	4|sg_hRAD18_05|RAD18	GTCAGGTTCCAATTCCTCTG
RAD18	56852	4|sg_hRAD18_06|RAD18	AGGCCACCGAGACTCGGCCA
RAD18	56852	4|sg_hRAD18_07|RAD18	AGTGGATTGTCCTGTTTGCG
RAD18	56852	4|sg_hRAD18_08|RAD18	AGACAATAGATGATTTGCTG
RAD18	56852	4|sg_hRAD18_09|RAD18	TGTTTCAAAGTGGATGTCGA
RAD18	56852	4|sg_hRAD18_10|RAD18	TTCTTGATCAGAGAAATGAG
RAD23A	5886	4|sg_hRAD23A_01|RAD23A	TGAGTTTCTGTCCAGCCACG
RAD23A	5886	4|sg_hRAD23A_02|RAD23A	GCAGACCTTCAAGATCCGCA
RAD23A	5886	4|sg_hRAD23A_03|RAD23A	TGAGTATGAGACGATGCTGA
RAD23A	5886	4|sg_hRAD23A_04|RAD23A	CCGTCTCGTCAGGCTCCATG
RAD23A	5886	4|sg_hRAD23A_05|RAD23A	GTTGTAGCTGGCTCTCAGGG
RAD23A	5886	4|sg_hRAD23A_06|RAD23A	GATACTCCACGGCTCGGTGG
RAD23A	5886	4|sg_hRAD23A_07|RAD23A	CAACAACCCCCACCGAGCCG
RAD23A	5886	4|sg_hRAD23A_08|RAD23A	CGCCCGCTGCTACCTGAAGA
RAD23A	5886	4|sg_hRAD23A_09|RAD23A	GCTGACGGAGATCATGTCCA
RAD23A	5886	4|sg_hRAD23A_10|RAD23A	GCAGATACTCCACGGCTCGG
RAD23B	5887	4|sg_hRAD23B_01|RAD23B	TGATTCCGTAAAAATTCAAG
RAD23B	5887	4|sg_hRAD23B_02|RAD23B	CCTGACTTTCTCTATCTCCA
RAD23B	5887	4|sg_hRAD23B_03|RAD23B	CAACAACCCTGACAGAGCAG
RAD23B	5887	4|sg_hRAD23B_04|RAD23B	TTAGCTGCACTAGCAGGTGC
RAD23B	5887	4|sg_hRAD23B_05|RAD23B	CTGATTCCGTAAAAATTCAA
RAD23B	5887	4|sg_hRAD23B_06|RAD23B	GATACTCCACTGCTCTGTCA
RAD23B	5887	4|sg_hRAD23B_07|RAD23B	ACTACAACAACAAGTTCTGG
RAD23B	5887	4|sg_hRAD23B_08|RAD23B	CAGTACTAGCTGCTTGAGGG
RAD23B	5887	4|sg_hRAD23B_09|RAD23B	TCTTGTTTAGCTGCACTAGC
RAD23B	5887	4|sg_hRAD23B_10|RAD23B	GCAACGAGTGCACTTGTGAC
RAD50	10111	4|sg_hRAD50_01|RAD50	CTCCTGGTCAAGTTTACGCA
RAD50	10111	4|sg_hRAD50_02|RAD50	GCAACACAGCTAGAATTGGA
RAD50	10111	4|sg_hRAD50_03|RAD50	GGATAGCCGAAAGAAGCAAA
RAD50	10111	4|sg_hRAD50_04|RAD50	TCTCCTGGTCAAGTTTACGC
RAD50	10111	4|sg_hRAD50_05|RAD50	GCGTAAACTTGACCAGGAGA
RAD50	10111	4|sg_hRAD50_06|RAD50	TTAATCTGTCTTTCACTGAA
RAD50	10111	4|sg_hRAD50_07|RAD50	TATGAATTACAGCAGTTGGA
RAD50	10111	4|sg_hRAD50_08|RAD50	GAATTGGATGGCTTTGAGCG
RAD50	10111	4|sg_hRAD50_09|RAD50	GGGTACGTGTTGTTGTATGA
RAD50	10111	4|sg_hRAD50_10|RAD50	CGGCAGGTACGTCAGACACA
RAD51	5888	4|sg_hRAD51_01|RAD51	GTAGTCTGTTCTGTAAAGGG
RAD51	5888	4|sg_hRAD51_02|RAD51	AGTGGTAATCACTAATCAGG
RAD51	5888	4|sg_hRAD51_03|RAD51	TCACCTCCACCCCGGTCAAT
RAD51	5888	4|sg_hRAD51_04|RAD51	TTATCAAGCATCAGCCATGA
RAD51	5888	4|sg_hRAD51_05|RAD51	CCTTTCCTTCACCTCCACCC
RAD51	5888	4|sg_hRAD51_06|RAD51	GATCCCAAAAAACCTATTGG
RAD51	5888	4|sg_hRAD51_07|RAD51	GTCGAGGTGAGCTTTCAGCC
RAD51	5888	4|sg_hRAD51_08|RAD51	TGTTGCCTATGCGCCAAAGA
RAD51	5888	4|sg_hRAD51_09|RAD51	GCCATGTACATTGACACTGA
RAD51	5888	4|sg_hRAD51_10|RAD51	TCATGGCTGATGCTTGATAA
RAD51B	5890	4|sg_hRAD51B_01|RAD51B	GCTACATTACCCACCAACAT
RAD51B	5890	4|sg_hRAD51B_02|RAD51B	GGCTTCGTCCAAAGCAGAAA
RAD51B	5890	4|sg_hRAD51B_03|RAD51B	GCTTTGGACGAAGCCCTGCA
RAD51B	5890	4|sg_hRAD51B_04|RAD51B	ACATTACCCACCAACATGGG
RAD51B	5890	4|sg_hRAD51B_05|RAD51B	ACTTCTATGTATGGTCAGCA
RAD51B	5890	4|sg_hRAD51B_06|RAD51B	TCACCTTCATAAGCTCCAGT
RAD51B	5890	4|sg_hRAD51B_07|RAD51B	CTGTGCCCCAAAGATGCAAA
RAD51B	5890	4|sg_hRAD51B_08|RAD51B	GGATCTGATGTCTACTCAGA
RAD51B	5890	4|sg_hRAD51B_09|RAD51B	GGAGTCACAGTGTGAATACC
RAD51B	5890	4|sg_hRAD51B_10|RAD51B	CCTGTGATGAAGTTCTACAA
RAD51C	5889	4|sg_hRAD51C_01|RAD51C	AATCCCGCTGCATTTCAAAG
RAD51C	5889	4|sg_hRAD51C_02|RAD51C	GCACTAGATGATATTCTTGG
RAD51C	5889	4|sg_hRAD51C_03|RAD51C	GACTGCTGAGGAACTCCTAG
RAD51C	5889	4|sg_hRAD51C_04|RAD51C	CTTGAGCAGGAGCATACCCA
RAD51C	5889	4|sg_hRAD51C_05|RAD51C	CGTTCCGCTTTGAAATGCAG
RAD51C	5889	4|sg_hRAD51C_06|RAD51C	GCTGAATGCAGGCAGTAGCA
RAD51C	5889	4|sg_hRAD51C_07|RAD51C	GGGTGAAGCTGGTGTCTGCG
RAD51C	5889	4|sg_hRAD51C_08|RAD51C	CTTCGTACTCGGTTATTAAA
RAD51C	5889	4|sg_hRAD51C_09|RAD51C	TCTTGAGCAGGAGCATACCC
RAD51C	5889	4|sg_hRAD51C_10|RAD51C	ATAACCGAGTACGAAGAGAC
RAD51D	5892	4|sg_hRAD51D_01|RAD51D	GAGAAGCTGGATCATCTCCT
RAD51D	5892	4|sg_hRAD51D_02|RAD51D	TCATCTCCTCGGTAAGGCCA
RAD51D	5892	4|sg_hRAD51D_03|RAD51D	AGCTCTCCGGAGGATCCAGG
RAD51D	5892	4|sg_hRAD51D_04|RAD51D	TTTCGATGAACGAGGCACTG
RAD51D	5892	4|sg_hRAD51D_05|RAD51D	CTGAATGCTTTCGATGAACG
RAD51D	5892	4|sg_hRAD51D_06|RAD51D	GGTTGTGGACTCGGTCACTG
RAD51D	5892	4|sg_hRAD51D_07|RAD51D	TATATGTAGATTCCAATGGA
RAD51D	5892	4|sg_hRAD51D_08|RAD51D	TGTGGACTCGGTCACTGCGG
RAD51D	5892	4|sg_hRAD51D_09|RAD51D	GCAGGAGCTCCGAGGCACTG
RAD51D	5892	4|sg_hRAD51D_10|RAD51D	CACTCCACGATCTCCCTGCG
RAD52	5893	4|sg_hRAD52_01|RAD52	AGAATACATAAGTAGCCGCA
RAD52	5893	4|sg_hRAD52_02|RAD52	TGCATTCCCAAAACTCCTGA
RAD52	5893	4|sg_hRAD52_03|RAD52	TATCTTGCCTCCTCCACAGA
RAD52	5893	4|sg_hRAD52_04|RAD52	GGTCCGCCGGTATCACAGCA
RAD52	5893	4|sg_hRAD52_05|RAD52	CAGCCATGCTGTGATACCGG
RAD52	5893	4|sg_hRAD52_06|RAD52	CTGCAGCTGTGGGTGTCCCA
RAD52	5893	4|sg_hRAD52_07|RAD52	ATAAGTAGCCGCATGGCTGG
RAD52	5893	4|sg_hRAD52_08|RAD52	TTAGTTAAATCCACTTCAAG
RAD52	5893	4|sg_hRAD52_09|RAD52	AGTAGCCGCATGGCTGGCGG
RAD52	5893	4|sg_hRAD52_10|RAD52	GTTGGTTATGGTGTTAGTGA
RAD54B	25788	4|sg_hRAD54B_01|RAD54B	ATAGGGTCCCTGACACTGCA
RAD54B	25788	4|sg_hRAD54B_02|RAD54B	CCTGGATTACTTCTTCCTGG
RAD54B	25788	4|sg_hRAD54B_03|RAD54B	TATCTGGTCGTGGCATAACG
RAD54B	25788	4|sg_hRAD54B_04|RAD54B	ATCTGGTCGTGGCATAACGA
RAD54B	25788	4|sg_hRAD54B_05|RAD54B	ATTACTGGCTTGCCTCCATA
RAD54B	25788	4|sg_hRAD54B_06|RAD54B	GCAGCACCAAGTCAGTTGCA
RAD54B	25788	4|sg_hRAD54B_07|RAD54B	AATAACAGAGATAATTGCAG
RAD54B	25788	4|sg_hRAD54B_08|RAD54B	CAATCACTACATCCACAAGA
RAD54B	25788	4|sg_hRAD54B_09|RAD54B	TCTCTAGTACTTTCTTCACT
RAD54B	25788	4|sg_hRAD54B_10|RAD54B	GAGCTTGAAAAGATTGAAGA
RAD9A	5883	4|sg_hRAD9A_01|RAD9A	GTATTGCTGGAAGAAGAGCG
RAD9A	5883	4|sg_hRAD9A_02|RAD9A	AATGCAGCTGGACCACCAGG
RAD9A	5883	4|sg_hRAD9A_03|RAD9A	GCACTGGCTGAAGTGACGCT
RAD9A	5883	4|sg_hRAD9A_04|RAD9A	CATCCTGCGCAGCTACCACG
RAD9A	5883	4|sg_hRAD9A_05|RAD9A	TCTCCAGCATCGCCAGTGAG
RAD9A	5883	4|sg_hRAD9A_06|RAD9A	GGAGGAGTTCACCGTCCGGA
RAD9A	5883	4|sg_hRAD9A_07|RAD9A	GCAGGCATAGGCAGAGCGGG
RAD9A	5883	4|sg_hRAD9A_08|RAD9A	GCGCAGCTACCACGAGGAGG
RAD9A	5883	4|sg_hRAD9A_09|RAD9A	GCTCTACCTGGAACCCTTGG
RAD9A	5883	4|sg_hRAD9A_10|RAD9A	TGGTATTGCTGGAAGAAGAG
RBBP8	5932	4|sg_hRBBP8_01|RBBP8	TGTGATTTCCTTCCAGACAG
RBBP8	5932	4|sg_hRBBP8_02|RBBP8	TGGGAGGCCGAACATCCAAA
RBBP8	5932	4|sg_hRBBP8_03|RBBP8	GGTAGAGCTCATCACCAAGG
RBBP8	5932	4|sg_hRBBP8_04|RBBP8	ATTAAAAGATGACTTATCAG
RBBP8	5932	4|sg_hRBBP8_05|RBBP8	GTTAACGCCAGAAAATGAGA
RBBP8	5932	4|sg_hRBBP8_06|RBBP8	ACAGGAGATGACACTCGAGT
RBBP8	5932	4|sg_hRBBP8_07|RBBP8	GCTACCTCTAGTATCAAAAG
RBBP8	5932	4|sg_hRBBP8_08|RBBP8	TCCCAGGCTGTAAAAGAGAA
RBBP8	5932	4|sg_hRBBP8_09|RBBP8	GTTCTATGTATCGGACATGG
RBBP8	5932	4|sg_hRBBP8_10|RBBP8	CCCAGGCTGTAAAAGAGAAG
RDM1	201299	4|sg_hRDM1_01|RDM1	AGATGCGAAGAAGAACTACA
RDM1	201299	4|sg_hRDM1_02|RDM1	GAAGCAGTATGGCCAAGAGG
RDM1	201299	4|sg_hRDM1_03|RDM1	GGAGCCTATGGATAAGGTGG
RDM1	201299	4|sg_hRDM1_04|RDM1	GACGGCATAGAAACCAGGAT
RDM1	201299	4|sg_hRDM1_05|RDM1	GAGCCCAAAAGGCATGCGAC
RDM1	201299	4|sg_hRDM1_06|RDM1	TCTTGGCCATACTGCTTCCA
RDM1	201299	4|sg_hRDM1_07|RDM1	AGAGGAGGAAGGGTATCTCT
RDM1	201299	4|sg_hRDM1_08|RDM1	GGAGCTGAGCTCCGGACCCA
RDM1	201299	4|sg_hRDM1_09|RDM1	CTGGAAGCAGTATGGCCAAG
RDM1	201299	4|sg_hRDM1_10|RDM1	GCCAGGACTCCTGCAATCAC
RECQL	5965	4|sg_hRECQL_01|RECQL	GCCCAATTAGTGATGCGTTA
RECQL	5965	4|sg_hRECQL_02|RECQL	AGGCACTTGGTATCTTAAAG
RECQL	5965	4|sg_hRECQL_03|RECQL	TCATTAATGGGAGATACAAA
RECQL	5965	4|sg_hRECQL_04|RECQL	TCTTTAACTTTACCAGACCA
RECQL	5965	4|sg_hRECQL_05|RECQL	GAATTGATAAGCCAGATGTG
RECQL	5965	4|sg_hRECQL_06|RECQL	ATTGATTCTTGGATGGGAAA
RECQL	5965	4|sg_hRECQL_07|RECQL	CTTCTGGCTCCAAATTGGCA
RECQL	5965	4|sg_hRECQL_08|RECQL	TTTAGAGGATTCTGATGCCG
RECQL	5965	4|sg_hRECQL_09|RECQL	TGAAACTATTAACGTAACAA
RECQL	5965	4|sg_hRECQL_10|RECQL	AAGCTCTTTCCACCTCCTGT
RECQL4	9401	4|sg_hRECQL4_01|RECQL4	CAGCTCCGAGTCGCTCCCCG
RECQL4	9401	4|sg_hRECQL4_02|RECQL4	AGAGTCCACAGTCTACGCCA
RECQL4	9401	4|sg_hRECQL4_03|RECQL4	CCGCACTCTGAAGCGTACCA
RECQL4	9401	4|sg_hRECQL4_04|RECQL4	AGATGGGGCCCCCAGCAGCG
RECQL4	9401	4|sg_hRECQL4_05|RECQL4	TTAGATGAGGCTCTTCCTAG
RECQL4	9401	4|sg_hRECQL4_06|RECQL4	AGTCCGGCACCGAGCCCTGG
RECQL4	9401	4|sg_hRECQL4_07|RECQL4	GGTCGCAGCCCGATTCAGAT
RECQL4	9401	4|sg_hRECQL4_08|RECQL4	GTCCACAGTCTACGCCAGGG
RECQL4	9401	4|sg_hRECQL4_09|RECQL4	CGCGCGTTCCGACGGCAGCG
RECQL4	9401	4|sg_hRECQL4_10|RECQL4	CGTGGGAGCGCGCGTTCCGA
RECQL5	9400	4|sg_hRECQL5_01|RECQL5	TGGCGGTCAGAGCCACACAA
RECQL5	9400	4|sg_hRECQL5_02|RECQL5	CCTGCTGTCTTACTTGGTGG
RECQL5	9400	4|sg_hRECQL5_03|RECQL5	CTTTGTGTGCATGCCCACAG
RECQL5	9400	4|sg_hRECQL5_04|RECQL5	CCACCTGCTGTCTTACTTGG
RECQL5	9400	4|sg_hRECQL5_05|RECQL5	TTTACAGGAGAGTGCGACCA
RECQL5	9400	4|sg_hRECQL5_06|RECQL5	ACGAAAGTCATGCCCCCATT
RECQL5	9400	4|sg_hRECQL5_07|RECQL5	TCTTTGTGTGCATGCCCACA
RECQL5	9400	4|sg_hRECQL5_08|RECQL5	GGGAACTTACTCGTACCTTT
RECQL5	9400	4|sg_hRECQL5_09|RECQL5	GCACCCAGACGCAAGTAGTC
RECQL5	9400	4|sg_hRECQL5_10|RECQL5	CGAAGCTCTCTGCACAGGAA
REV1	51455	4|sg_hREV1_01|REV1	ATGGAATTCCGCATCCCAGA
REV1	51455	4|sg_hREV1_02|REV1	AATGGAATTCCGCATCCCAG
REV1	51455	4|sg_hREV1_03|REV1	GCTGATATGGAATGTAGGAG
REV1	51455	4|sg_hREV1_04|REV1	CATCGTTAAGAAGATTGAAA
REV1	51455	4|sg_hREV1_05|REV1	GATGCTGCTATGCAGAAGGA
REV1	51455	4|sg_hREV1_06|REV1	GCACTTGTTGTAACTGACAC
REV1	51455	4|sg_hREV1_07|REV1	AAGGCCCCTGAACAGTGGAG
REV1	51455	4|sg_hREV1_08|REV1	GCTTGAAGGCCCCTGAACAG
REV1	51455	4|sg_hREV1_09|REV1	AGAAAACTAATGATGTTGCA
REV1	51455	4|sg_hREV1_10|REV1	AGGAGTGTGTCCATTAAAAA
REV3L	5980	4|sg_hREV3L_01|REV3L	TCAAGTTCCGAAAAGCAAGA
REV3L	5980	4|sg_hREV3L_02|REV3L	GGATCTGTGGACTACAGCGA
REV3L	5980	4|sg_hREV3L_03|REV3L	TACCTCTATGTGCCATACGA
REV3L	5980	4|sg_hREV3L_04|REV3L	AGTGACTGCAGACTACTACA
REV3L	5980	4|sg_hREV3L_05|REV3L	TCTAATTCACATGTACTCTG
REV3L	5980	4|sg_hREV3L_06|REV3L	TAGGGAATATGCGCTTCATG
REV3L	5980	4|sg_hREV3L_07|REV3L	TGAACTTCTACCATATTGGC
REV3L	5980	4|sg_hREV3L_08|REV3L	AACCATCGTATGGCACATAG
REV3L	5980	4|sg_hREV3L_09|REV3L	TGCTGATACTTTATTTCGGT
REV3L	5980	4|sg_hREV3L_10|REV3L	TCGTATGGCACATAGAGGTA
RHNO1	83695	4|sg_hRHNO1_01|RHNO1	TATTCCATACTTGTCCTCGG
RHNO1	83695	4|sg_hRHNO1_02|RHNO1	CTAAGCTGCACTCTTCACAC
RHNO1	83695	4|sg_hRHNO1_03|RHNO1	TCTGGGGTCTGGATATCAGG
RHNO1	83695	4|sg_hRHNO1_04|RHNO1	TTGCTTACCTCAGGGAGAGA
RHNO1	83695	4|sg_hRHNO1_05|RHNO1	GACATGTTCCCACAGCTTTG
RHNO1	83695	4|sg_hRHNO1_06|RHNO1	GCTGTTCCACCAACAACCAC
RHNO1	83695	4|sg_hRHNO1_07|RHNO1	ACTCATTCCCCAAGATCAGA
RHNO1	83695	4|sg_hRHNO1_08|RHNO1	GGTTGTTGGTGGAACAGCAG
RHNO1	83695	4|sg_hRHNO1_09|RHNO1	TTATTCCATACTTGTCCTCG
RHNO1	83695	4|sg_hRHNO1_10|RHNO1	CTTCACAGACGATGACTCTG
RNF168	165918	4|sg_hRNF168_01|RNF168	GAGTCCACGACGATACCCGG
RNF168	165918	4|sg_hRNF168_02|RNF168	GGAGGGTGACGGGCTCCACG
RNF168	165918	4|sg_hRNF168_03|RNF168	GATCTGCATGGAAATCCTCG
RNF168	165918	4|sg_hRNF168_04|RNF168	TATGTGCCTGTGGTGCCGAA
RNF168	165918	4|sg_hRNF168_05|RNF168	ACTGGCACTCGGACAGCGAG
RNF168	165918	4|sg_hRNF168_06|RNF168	TCGACGGTCGACTGGAAGCA
RNF168	165918	4|sg_hRNF168_07|RNF168	GCACTGGCACTCGGACAGCG
RNF168	165918	4|sg_hRNF168_08|RNF168	CAGCGTGTGGTTACACGGGA
RNF168	165918	4|sg_hRNF168_09|RNF168	GTGCCAGTGCGGGATCTGCA
RNF168	165918	4|sg_hRNF168_10|RNF168	CCACAGATATCCCTTGGAGT
RNF4	6047	4|sg_hRNF4_01|RNF4	CCATACTCCCAGAAACGCCA
RNF4	6047	4|sg_hRNF4_02|RNF4	ACAAGCTCAGAAGCGAACTC
RNF4	6047	4|sg_hRNF4_03|RNF4	GAGTATCCGTCCATGCAGAT
RNF4	6047	4|sg_hRNF4_04|RNF4	ATGAGTACAAGAAAGCGTCG
RNF4	6047	4|sg_hRNF4_05|RNF4	TGCTTCCAAGGAGATCTCGG
RNF4	6047	4|sg_hRNF4_06|RNF4	GCAAGTATTAGCATTCTTCA
RNF4	6047	4|sg_hRNF4_07|RNF4	CCCATACTCCCAGAAACGCC
RNF4	6047	4|sg_hRNF4_08|RNF4	TGAGTATCCGTCCATGCAGA
RNF4	6047	4|sg_hRNF4_09|RNF4	CCTGGCGTTTCTGGGAGTAT
RNF4	6047	4|sg_hRNF4_10|RNF4	GACAAGCTCAGAAGCGAACT
RNF8	9025	4|sg_hRNF8_01|RNF8	GGTCAGCCAGTGAAATCACA
RNF8	9025	4|sg_hRNF8_02|RNF8	GGTTTCGAGAAATCATCAGG
RNF8	9025	4|sg_hRNF8_03|RNF8	ATTTGGTGTCACATACCAAC
RNF8	9025	4|sg_hRNF8_04|RNF8	GGGTGGGGATGAGCGCCGGG
RNF8	9025	4|sg_hRNF8_05|RNF8	TGAAAAAGCAGACCCAAAAG
RNF8	9025	4|sg_hRNF8_06|RNF8	TCTCCTGTGACGAAGAAGCC
RNF8	9025	4|sg_hRNF8_07|RNF8	ACAGGGGCTCCCATTTACCC
RNF8	9025	4|sg_hRNF8_08|RNF8	TGGTTTCGAGAAATCATCAG
RNF8	9025	4|sg_hRNF8_09|RNF8	GCTGCTGGAAGATGGGTGCG
RNF8	9025	4|sg_hRNF8_10|RNF8	TGACCATGTCCAGGATTCTG
RPA1	6117	4|sg_hRPA1_01|RPA1	ACATCCGTCCCATTACTACG
RPA1	6117	4|sg_hRPA1_02|RPA1	GTACCTGGAGCAACTCCCGA
RPA1	6117	4|sg_hRPA1_03|RPA1	ATGAGCAGTCGATAACGCGG
RPA1	6117	4|sg_hRPA1_04|RPA1	TACCTGGAGCAACTCCCGAG
RPA1	6117	4|sg_hRPA1_05|RPA1	GCTCATTGAAAGCTGTAGCT
RPA1	6117	4|sg_hRPA1_06|RPA1	ACTTTCGTCAACCAGTTCTA
RPA1	6117	4|sg_hRPA1_07|RPA1	CTCATGAGCAGTCGATAACG
RPA1	6117	4|sg_hRPA1_08|RPA1	TATTCCCCGTAGTAATGGGA
RPA1	6117	4|sg_hRPA1_09|RPA1	ATGGTCGGCCAACTGAGCGA
RPA1	6117	4|sg_hRPA1_10|RPA1	GGACTATTCCCCGTAGTAAT
RPA2	6118	4|sg_hRPA2_01|RPA2	TATGGCAGCTCCTCATACGG
RPA2	6118	4|sg_hRPA2_02|RPA2	GGGCGATCCAAAGCCCCCCG
RPA2	6118	4|sg_hRPA2_03|RPA2	GCGGCTACACGCAGTCCCCG
RPA2	6118	4|sg_hRPA2_04|RPA2	CTATGGCAGCTCCTCATACG
RPA2	6118	4|sg_hRPA2_05|RPA2	AGCAGCTGAGATATAGTACA
RPA2	6118	4|sg_hRPA2_06|RPA2	ACCCATGGACGTTCGCCAGT
RPA2	6118	4|sg_hRPA2_07|RPA2	GGCTACACGCAGTCCCCGGG
RPA2	6118	4|sg_hRPA2_08|RPA2	GCGGGCGATCCAAAGCCCCC
RPA2	6118	4|sg_hRPA2_09|RPA2	CTTTAAGATCATGCCCCTGG
RPA2	6118	4|sg_hRPA2_10|RPA2	ATCCTCAATCAAGCAAGCTG
RPA3	6119	4|sg_hRPA3_01|RPA3	ATAAGATGTACACAAGATGG
RPA3	6119	4|sg_hRPA3_02|RPA3	TGGACATGATGGACTTGCCC
RPA3	6119	4|sg_hRPA3_03|RPA3	CCCAGGTCGCGCATCAACGC
RPA3	6119	4|sg_hRPA3_04|RPA3	ACACAAGATGGTGGCCTTGG
RPA3	6119	4|sg_hRPA3_05|RPA3	GATAAAACTGAGGGAAGTCA
RPA3	6119	4|sg_hRPA3_06|RPA3	GATGAATTGAGCTAGCATGC
RPA3	6119	4|sg_hRPA3_07|RPA3	TGTACACAAGATGGTGGCCT
RPA3	6119	4|sg_hRPA3_08|RPA3	GATGGCTATCTTCTTTAAAC
RPA3	6119	4|sg_hRPA3_09|RPA3	CCGGCGTTGATGCGCGACCT
RPA3	6119	4|sg_hRPA3_10|RPA3	AAATGGAACCATCGAGTTGA
RPA4	29935	4|sg_hRPA4_01|RPA4	TCAAGGCTCTTTGTTCCCGT
RPA4	29935	4|sg_hRPA4_02|RPA4	GACCGTTTCCAGAATATGCA
RPA4	29935	4|sg_hRPA4_03|RPA4	GCTGCTGATGGAGCGAGTGG
RPA4	29935	4|sg_hRPA4_04|RPA4	GGTATCCTCAAATGTCCCAC
RPA4	29935	4|sg_hRPA4_05|RPA4	TATGACCGCGAAACCAATCG
RPA4	29935	4|sg_hRPA4_06|RPA4	ACATCTATCCCACTGTGGAT
RPA4	29935	4|sg_hRPA4_07|RPA4	TTTCTACAGTGGTATCACGA
RPA4	29935	4|sg_hRPA4_08|RPA4	ATTCCCCTAACCTTGAACAC
RPA4	29935	4|sg_hRPA4_09|RPA4	ACATATACTCCGACTGACAA
RPA4	29935	4|sg_hRPA4_10|RPA4	AAAATGCTCCCGATCCACAG
RRM2B	50484	4|sg_hRRM2B_01|RRM2B	GGTGGAGCGCTTTAGTCAGG
RRM2B	50484	4|sg_hRRM2B_02|RRM2B	CGAGAACTCTTTCTTAGGAG
RRM2B	50484	4|sg_hRRM2B_03|RRM2B	TTAACAGAAGCCTTGCCAGT
RRM2B	50484	4|sg_hRRM2B_04|RRM2B	GCTTTAAGCTTGTTCCAGTG
RRM2B	50484	4|sg_hRRM2B_05|RRM2B	TCTATCTGCTATCCATCGCA
RRM2B	50484	4|sg_hRRM2B_06|RRM2B	GAAAATGTATAAACAGGCAC
RRM2B	50484	4|sg_hRRM2B_07|RRM2B	CTTTAAGCTTGTTCCAGTGA
RRM2B	50484	4|sg_hRRM2B_08|RRM2B	GCCTTCAGAAGAAAGGGTCA
RRM2B	50484	4|sg_hRRM2B_09|RRM2B	GGATTGGAAAGATGACAAAC
RRM2B	50484	4|sg_hRRM2B_10|RRM2B	CGACCCGGAAAGGCCGGAAG
SEM1	7979	4|sg_hSEM1_01|SEM1	ACAATCTTCACAGTGCACCA
SEM1	7979	4|sg_hSEM1_02|SEM1	GATTGTAGAGGTCACCCGAA
SEM1	7979	4|sg_hSEM1_03|SEM1	GCATAAGAAGCCCAGCTCAG
SEM1	7979	4|sg_hSEM1_04|SEM1	GATCCATGAGAGTAAGCATC
SEM1	7979	4|sg_hSEM1_05|SEM1	GCTGTGTTTGCTGTACAAGG
SEM1	7979	4|sg_hSEM1_06|SEM1	TGCTTACTCTCATGGATCCA
SEM1	7979	4|sg_hSEM1_07|SEM1	AGTGCACCAAGGATGGTGGG
SEM1	7979	4|sg_hSEM1_08|SEM1	AGCGACAACAGAGTTAGCCT
SEM1	7979	4|sg_hSEM1_09|SEM1	CAGTGCACCAAGGATGGTGG
SEM1	7979	4|sg_hSEM1_10|SEM1	AGGTCACCCGAATGGCAGCC
SETMAR	6419	4|sg_hSETMAR_01|SETMAR	TGACCACTGCAGAAACAGAG
SETMAR	6419	4|sg_hSETMAR_02|SETMAR	TTAAACTCCGCCATCCCACA
SETMAR	6419	4|sg_hSETMAR_03|SETMAR	GGACCACTCTGTTTCTGCAG
SETMAR	6419	4|sg_hSETMAR_04|SETMAR	GATTTGGCACCACAGTAACA
SETMAR	6419	4|sg_hSETMAR_05|SETMAR	TCACAGACAAACCTTCCTTT
SETMAR	6419	4|sg_hSETMAR_06|SETMAR	GGCCAGGAAAACTTGCCGGT
SETMAR	6419	4|sg_hSETMAR_07|SETMAR	GCGTCTTGAACACTTGGAAG
SETMAR	6419	4|sg_hSETMAR_08|SETMAR	ACCTTGGAATTTATACCGAA
SETMAR	6419	4|sg_hSETMAR_09|SETMAR	GTGCGGCCAGGAAAACTTGC
SETMAR	6419	4|sg_hSETMAR_10|SETMAR	GGTGGGCGCGTGGCCCCCGG
SHPRH	257218	4|sg_hSHPRH_01|SHPRH	AGAAACGCAGTCCATCCAAG
SHPRH	257218	4|sg_hSHPRH_02|SHPRH	GATCCGGAGAGTGAGCCAGA
SHPRH	257218	4|sg_hSHPRH_03|SHPRH	GCTTCATTGGAATATGCATG
SHPRH	257218	4|sg_hSHPRH_04|SHPRH	GAAACGTGCTCCTCCAGTGA
SHPRH	257218	4|sg_hSHPRH_05|SHPRH	ATACTTATAGATGGAAAGGA
SHPRH	257218	4|sg_hSHPRH_06|SHPRH	CTCTCGCCATAAGAAGTGCA
SHPRH	257218	4|sg_hSHPRH_07|SHPRH	TCAGCTCATGAAGAAAGTAA
SHPRH	257218	4|sg_hSHPRH_08|SHPRH	CAGGATGCTGGACATCCACT
SHPRH	257218	4|sg_hSHPRH_09|SHPRH	TATATAGATACGATGTTCAA
SHPRH	257218	4|sg_hSHPRH_10|SHPRH	TCATCATCACTTATGATGAT
SLX1A	548593	4|sg_hSLX1A_01|SLX1A	TAGACGCGGCCCCGGTACCG
SLX1A	548593	4|sg_hSLX1A_02|SLX1A	CAGTGAACCCCACGTAGACG
SLX1A	548593	4|sg_hSLX1A_03|SLX1A	TACCCGAAGGGCGGCCACGG
SLX1A	548593	4|sg_hSLX1A_04|SLX1A	AGTTTCTTCAGGAAGAACCA
SLX1A	548593	4|sg_hSLX1A_05|SLX1A	GGGCCCTTAGCAGGCAGCCA
SLX1A	548593	4|sg_hSLX1A_06|SLX1A	CCAAGGCCCGATGGGTCCCG
SLX1A	548593	4|sg_hSLX1A_07|SLX1A	GCACGGCTTCCCGTCCTCCG
SLX1A	548593	4|sg_hSLX1A_08|SLX1A	CGTCGGGTCCAGCAGCACAA
SLX1A	548593	4|sg_hSLX1A_09|SLX1A	GCCTGGGTCAGGATGAAGAG
SLX1A	548593	4|sg_hSLX1A_10|SLX1A	CCATGTGATCTGCCTGGCAG
SLX4	84464	4|sg_hSLX4_01|SLX4	GCTGTTGTCAAACAGGAAGG
SLX4	84464	4|sg_hSLX4_02|SLX4	CTAGGGGCCTGGCTGCCAGA
SLX4	84464	4|sg_hSLX4_03|SLX4	GCTCAGCTAGGCTTCTACTT
SLX4	84464	4|sg_hSLX4_04|SLX4	GTAGGACCAATTGTGCTGTG
SLX4	84464	4|sg_hSLX4_05|SLX4	TCTCTGGAAAGGTTTGGCGA
SLX4	84464	4|sg_hSLX4_06|SLX4	AGTGCTCCCTCGAGGCTGCG
SLX4	84464	4|sg_hSLX4_07|SLX4	TCTCCTCTTGAGGATCCTTT
SLX4	84464	4|sg_hSLX4_08|SLX4	TGAAGCGTGTCTCAAACGCT
SLX4	84464	4|sg_hSLX4_09|SLX4	AAGCGTGTCTCAAACGCTCG
SLX4	84464	4|sg_hSLX4_10|SLX4	TTCAGAAGAGTGCTCCCTCG
SMUG1	23583	4|sg_hSMUG1_01|SMUG1	GGGCATCATCTACAATCCCG
SMUG1	23583	4|sg_hSMUG1_02|SMUG1	GGGCCATGCCAAAAGGTCCA
SMUG1	23583	4|sg_hSMUG1_03|SMUG1	GGATTGTAGATGATGCCCAC
SMUG1	23583	4|sg_hSMUG1_04|SMUG1	GATTGTGGACAAAACAGTGA
SMUG1	23583	4|sg_hSMUG1_05|SMUG1	TGGCTCCCATGCATACTCCA
SMUG1	23583	4|sg_hSMUG1_06|SMUG1	GCAGGGCTGGGGCTCCATGA
SMUG1	23583	4|sg_hSMUG1_07|SMUG1	CAATCCCGTGGAGTATGCAT
SMUG1	23583	4|sg_hSMUG1_08|SMUG1	ACAATCCCGTGGAGTATGCA
SMUG1	23583	4|sg_hSMUG1_09|SMUG1	GCTCATGGATGGACCCCAGC
SMUG1	23583	4|sg_hSMUG1_10|SMUG1	TACGTGACTCGCTACTGCCA
SPO11	23626	4|sg_hSPO11_01|SPO11	TCACAGTTCCAGCTATTAGA
SPO11	23626	4|sg_hSPO11_02|SPO11	GTCCAAAACGTCGAAGAACG
SPO11	23626	4|sg_hSPO11_03|SPO11	CGAATTCCTTGAATATTCGA
SPO11	23626	4|sg_hSPO11_04|SPO11	CTTGTAGATGCTGATCCACA
SPO11	23626	4|sg_hSPO11_05|SPO11	GCATGTTAAAAGTGTCAAGG
SPO11	23626	4|sg_hSPO11_06|SPO11	TGAAACTTGACAGTATCCTG
SPO11	23626	4|sg_hSPO11_07|SPO11	TGGCAACTTAAGATACATCG
SPO11	23626	4|sg_hSPO11_08|SPO11	ACCACAGGTACAATTCACTT
SPO11	23626	4|sg_hSPO11_09|SPO11	GGATACTGTCAAGTTTCATT
SPO11	23626	4|sg_hSPO11_10|SPO11	GAATTGTACCTGTGGTGCAA
SPRTN	83932	4|sg_hSPRTN_01|SPRTN	CCACCAATAGTCATGAGCAG
SPRTN	83932	4|sg_hSPRTN_02|SPRTN	CGACGCGTCCACTAGCGACA
SPRTN	83932	4|sg_hSPRTN_03|SPRTN	TGTCAAACGAGCTACTAACA
SPRTN	83932	4|sg_hSPRTN_04|SPRTN	TTGACATAGCCGTAATACGG
SPRTN	83932	4|sg_hSPRTN_05|SPRTN	CTCTGCTCATGACTATTGGT
SPRTN	83932	4|sg_hSPRTN_06|SPRTN	GCTGAGCACCAGAAAACCTG
SPRTN	83932	4|sg_hSPRTN_07|SPRTN	TCACCTCGACGGCCTCCAGC
SPRTN	83932	4|sg_hSPRTN_08|SPRTN	CGTTTGACATAGCCGTAATA
SPRTN	83932	4|sg_hSPRTN_09|SPRTN	CACGCTCCACTTCACCTCGA
SPRTN	83932	4|sg_hSPRTN_10|SPRTN	AGATAAACCCAACAGAGGTG
SSBP1	6742	4|sg_hSSBP1_01|SSBP1	GAGTGACCAGACGAAAGAGA
SSBP1	6742	4|sg_hSSBP1_02|SSBP1	GGATAGTGAAGTTTACCAAC
SSBP1	6742	4|sg_hSSBP1_03|SSBP1	TGAATCGTGTGCACTTACTT
SSBP1	6742	4|sg_hSSBP1_04|SSBP1	GTGCACTTACTTGGGCGAGT
SSBP1	6742	4|sg_hSSBP1_05|SSBP1	ATTGATATGCCACGTCTCTG
SSBP1	6742	4|sg_hSSBP1_06|SSBP1	AAGTAAGTGCACACGATTCA
SSBP1	6742	4|sg_hSSBP1_07|SSBP1	TAATGAGATGTGGCGATCAG
SSBP1	6742	4|sg_hSSBP1_08|SSBP1	AGAATATCAGTATTCCGGCC
SSBP1	6742	4|sg_hSSBP1_09|SSBP1	GATAGTGAAGTTTACCAACT
SSBP1	6742	4|sg_hSSBP1_10|SSBP1	CTGAATCGTGTGCACTTACT
SSBP2	23635	4|sg_hSSBP2_01|SSBP2	AGTTCTGTAATGATAACCAA
SSBP2	23635	4|sg_hSSBP2_02|SSBP2	CAGTAGGTCCTGTACCACCA
SSBP2	23635	4|sg_hSSBP2_03|SSBP2	CCAGGAGATGGCATGCCAGT
SSBP2	23635	4|sg_hSSBP2_04|SSBP2	ATGTCACCTCGGTACCCTGG
SSBP2	23635	4|sg_hSSBP2_05|SSBP2	GGAGGAGTCATTCTCTGCAT
SSBP2	23635	4|sg_hSSBP2_06|SSBP2	ATGGGGGCCTTGGACCTCCA
SSBP2	23635	4|sg_hSSBP2_07|SSBP2	GGCCACCTAAAGCATTCAGT
SSBP2	23635	4|sg_hSSBP2_08|SSBP2	GGGCCACCTAAAGCATTCAG
SSBP2	23635	4|sg_hSSBP2_09|SSBP2	GGGTACCGAGGTGACATAAA
SSBP2	23635	4|sg_hSSBP2_10|SSBP2	TCCCGGGCCTGGCTGTCGGA
TDG	6996	4|sg_hTDG_01|TDG	GTGGCATTCCTAATGGGCAG
TDG	6996	4|sg_hTDG_02|TDG	CCAGTGCAAGAGGCTCCAAA
TDG	6996	4|sg_hTDG_03|TDG	CCACAAGGTTCACTGCTGCA
TDG	6996	4|sg_hTDG_04|TDG	AGAGGAGAATCAGCTTTCAG
TDG	6996	4|sg_hTDG_05|TDG	ACGAAATATGGACGTTCAAG
TDG	6996	4|sg_hTDG_06|TDG	CCATGCAGCAGTGAACCTTG
TDG	6996	4|sg_hTDG_07|TDG	GTCATTATTGGCATAAACCC
TDG	6996	4|sg_hTDG_08|TDG	GCACATCTTGCACTGGATGA
TDG	6996	4|sg_hTDG_09|TDG	AAATGGGCTAATTGAGAGCG
TDG	6996	4|sg_hTDG_10|TDG	TGTCATTATTGGCATAAACC
TOP3A	7156	4|sg_hTOP3A_01|TOP3A	TGTGGCCGAAAAAAACGACG
TOP3A	7156	4|sg_hTOP3A_02|TOP3A	TTACTAGGTTCCAGACCCTG
TOP3A	7156	4|sg_hTOP3A_03|TOP3A	AAAAATCCTCTGAAGCCGCA
TOP3A	7156	4|sg_hTOP3A_04|TOP3A	GCTTTACAGCCTTACACACG
TOP3A	7156	4|sg_hTOP3A_05|TOP3A	AAAAAAACGACGCGGCCAAG
TOP3A	7156	4|sg_hTOP3A_06|TOP3A	TGGCGGCGCGGGAAAAGGCA
TOP3A	7156	4|sg_hTOP3A_07|TOP3A	CTGCTTCAAAGAGGACAAGA
TOP3A	7156	4|sg_hTOP3A_08|TOP3A	GCAGAGCAGCTCATCAGTTA
TOP3A	7156	4|sg_hTOP3A_09|TOP3A	GCGACCGTTTGACAGCAGGT
TOP3A	7156	4|sg_hTOP3A_10|TOP3A	GATAGAGAAGGCGAAAACAT
TOP3B	8940	4|sg_hTOP3B_01|TOP3B	CTTGGCTGAACAGTTCTGCG
TOP3B	8940	4|sg_hTOP3B_02|TOP3B	AGGCGAGCCTGACCACAACG
TOP3B	8940	4|sg_hTOP3B_03|TOP3B	TTACTCGGTCCCAGTCCAAA
TOP3B	8940	4|sg_hTOP3B_04|TOP3B	GACGTCATCTTGAAGCGCAC
TOP3B	8940	4|sg_hTOP3B_05|TOP3B	AGCTTGGCTGAACAGTTCTG
TOP3B	8940	4|sg_hTOP3B_06|TOP3B	CCACAACGAGGCGCTCTCAG
TOP3B	8940	4|sg_hTOP3B_07|TOP3B	CGTTGTGGTCAGGCTCGCCT
TOP3B	8940	4|sg_hTOP3B_08|TOP3B	GCTGGACTGCGACAAGGAGG
TOP3B	8940	4|sg_hTOP3B_09|TOP3B	GCTAAACCTGGCCCGGAACA
TOP3B	8940	4|sg_hTOP3B_10|TOP3B	GCTCAGTCCACGAGTACACT
TOPBP1	11073	4|sg_hTOPBP1_01|TOPBP1	GCATGAGTAGAATCATTAAA
TOPBP1	11073	4|sg_hTOPBP1_02|TOPBP1	TTTGGAATAAATCAGCCCAC
TOPBP1	11073	4|sg_hTOPBP1_03|TOPBP1	CCACTGGCTGGTAATTAGCA
TOPBP1	11073	4|sg_hTOPBP1_04|TOPBP1	CCATGCTAATTACCAGCCAG
TOPBP1	11073	4|sg_hTOPBP1_05|TOPBP1	CTCATTGTGCAAGAACCAAA
TOPBP1	11073	4|sg_hTOPBP1_06|TOPBP1	CTCATGTAGTGGGAGCAAAG
TOPBP1	11073	4|sg_hTOPBP1_07|TOPBP1	AACTGTTGCGGATTATGCTG
TOPBP1	11073	4|sg_hTOPBP1_08|TOPBP1	AAGCATGGAGGTCAATACAT
TOPBP1	11073	4|sg_hTOPBP1_09|TOPBP1	AGTAGAATCATTAAAGGGCC
TOPBP1	11073	4|sg_hTOPBP1_10|TOPBP1	TCTAGGTTCTGTCTTGTATA
TP53BP1	7158	4|sg_hTP53BP1_01|TP53BP1	CCAAGTTAGAAGAATCCACA
TP53BP1	7158	4|sg_hTP53BP1_02|TP53BP1	TGTGCGTCTGGAGATTAGGA
TP53BP1	7158	4|sg_hTP53BP1_03|TP53BP1	CTGCTTGTCCTGTTTGGCTG
TP53BP1	7158	4|sg_hTP53BP1_04|TP53BP1	TGGTTGCTCTACTCCTTCAA
TP53BP1	7158	4|sg_hTP53BP1_05|TP53BP1	TTGCTCTACTCCTTCAAGGG
TP53BP1	7158	4|sg_hTP53BP1_06|TP53BP1	GCCTGAAAGCCAGGTTCTAG
TP53BP1	7158	4|sg_hTP53BP1_07|TP53BP1	GGCAATACTACACATTCCCT
TP53BP1	7158	4|sg_hTP53BP1_08|TP53BP1	CATAGCAGAACAGTCCAGCA
TP53BP1	7158	4|sg_hTP53BP1_09|TP53BP1	TGCTGGACTGTTCTGCTATG
TP53BP1	7158	4|sg_hTP53BP1_10|TP53BP1	ACAACATGTACATCCTTACT
TREX1	11277	4|sg_hTREX1_01|TREX1	GCCCAGTGTTAAGATCCGAA
TREX1	11277	4|sg_hTREX1_02|TREX1	AGACAGGGCAGGATTGTGCA
TREX1	11277	4|sg_hTREX1_03|TREX1	GAGAGCTTGTCTACCACACG
TREX1	11277	4|sg_hTREX1_04|TREX1	CTCCATGTCGAAAAAGATGA
TREX1	11277	4|sg_hTREX1_05|TREX1	GCAGGTACGTACCCAACCAT
TREX1	11277	4|sg_hTREX1_06|TREX1	GTGTTAAGATCCGAAGGGGA
TREX1	11277	4|sg_hTREX1_07|TREX1	TCTCCCTGTGTGTGGCTCCG
TREX1	11277	4|sg_hTREX1_08|TREX1	TGCCCTGTCTGCGAGCTCCA
TREX1	11277	4|sg_hTREX1_09|TREX1	CCTTCCCCGGAGCCACACAC
TREX1	11277	4|sg_hTREX1_10|TREX1	CTGAGCCTGGAGAGGAGCAT
TREX2	11219	4|sg_hTREX2_01|TREX2	GTCGTGCTCCGGGTTCTCCA
TREX2	11219	4|sg_hTREX2_02|TREX2	GTGAGCTTGTCCAGGACCCG
TREX2	11219	4|sg_hTREX2_03|TREX2	GGAGCGGTGGACAGCAAAGA
TREX2	11219	4|sg_hTREX2_04|TREX2	GGTTCTCCAGGGAGGAGCGG
TREX2	11219	4|sg_hTREX2_05|TREX2	GGGCCTGGCGCGATGCCGGA
TREX2	11219	4|sg_hTREX2_06|TREX2	CCGCAGCTCGGCACACAGCA
TREX2	11219	4|sg_hTREX2_07|TREX2	GCCAAGGCCAGCGAGATCAC
TREX2	11219	4|sg_hTREX2_08|TREX2	TTGTGGGCCACAAGGCAGAT
TREX2	11219	4|sg_hTREX2_09|TREX2	AGGAGCGGTGGACAGCAAAG
TREX2	11219	4|sg_hTREX2_10|TREX2	TCGCTGGCCTTGGCAGTGAA
UBE2A	7319	4|sg_hUBE2A_01|UBE2A	GCTGTACCAGGAGAACAAAC
UBE2A	7319	4|sg_hUBE2A_02|UBE2A	CATGAGGCGCCGCCGAGCCG
UBE2A	7319	4|sg_hUBE2A_03|UBE2A	GCCTCATGCGGGACTTCAAG
UBE2A	7319	4|sg_hUBE2A_04|UBE2A	TCCTCCAGCCGGAGTCAGCG
UBE2A	7319	4|sg_hUBE2A_05|UBE2A	TTAGAGACAAATCTAACTGT
UBE2A	7319	4|sg_hUBE2A_06|UBE2A	CAATAGTCCAGCAAACAGCC
UBE2A	7319	4|sg_hUBE2A_07|UBE2A	GAGACAAATCTAACTGTAGG
UBE2A	7319	4|sg_hUBE2A_08|UBE2A	AGCTGTACCAGGAGAACAAA
UBE2A	7319	4|sg_hUBE2A_09|UBE2A	CATCATAGGTTGGACTCCAA
UBE2A	7319	4|sg_hUBE2A_10|UBE2A	GAAGGGACCCCGTTTGAGGA
UBE2B	7320	4|sg_hUBE2B_01|UBE2B	GGCTCATGCGGGATTTCAAG
UBE2B	7320	4|sg_hUBE2B_02|UBE2B	AGAATATGAGAAAAGAGTTT
UBE2B	7320	4|sg_hUBE2B_03|UBE2B	CTGAAAACAACATCATGCAG
UBE2B	7320	4|sg_hUBE2B_04|UBE2B	GTTACAAGAGGACCCACCTG
UBE2B	7320	4|sg_hUBE2B_05|UBE2B	TTGGCTGGACTGTTAGGATT
UBE2B	7320	4|sg_hUBE2B_06|UBE2B	CGGCCATTGTTGAACAAAGC
UBE2B	7320	4|sg_hUBE2B_07|UBE2B	TGTCGACCCCGGCCCGGAGG
UBE2B	7320	4|sg_hUBE2B_08|UBE2B	TTGGACTCCATCGATTCTGA
UBE2B	7320	4|sg_hUBE2B_09|UBE2B	TAGATATCCTTCAGAATCGA
UBE2B	7320	4|sg_hUBE2B_10|UBE2B	ATCCCGCATGAGCCTCCTCC
UBE2N	7334	4|sg_hUBE2N_01|UBE2N	CAAATGATGTAGCGGAGCAG
UBE2N	7334	4|sg_hUBE2N_02|UBE2N	TCTGGTTCGGCTTTGATGCC
UBE2N	7334	4|sg_hUBE2N_03|UBE2N	GGCGTTGCTCTCATCTGGTT
UBE2N	7334	4|sg_hUBE2N_04|UBE2N	ACTGTGCGGATCTGCAGTGC
UBE2N	7334	4|sg_hUBE2N_05|UBE2N	CGGTTACCTTGATGATCCTG
UBE2N	7334	4|sg_hUBE2N_06|UBE2N	CGGGTTCTGACAAGATGGCC
UBE2N	7334	4|sg_hUBE2N_07|UBE2N	GAAGCCCAAGCCATAGAAAC
UBE2N	7334	4|sg_hUBE2N_08|UBE2N	CTACAGCTAGAGCATGGACT
UBE2N	7334	4|sg_hUBE2N_09|UBE2N	CCTTCCAGAAGAATACCCAA
UBE2N	7334	4|sg_hUBE2N_10|UBE2N	CTGGTTCTGCCAGCAAACGC
UBE2V2	7336	4|sg_hUBE2V2_01|UBE2V2	GGACAAAAAGGAGTAGGCGA
UBE2V2	7336	4|sg_hUBE2V2_02|UBE2V2	TCCAACAAGCGAAAATTACG
UBE2V2	7336	4|sg_hUBE2V2_03|UBE2V2	GTTACAAATCTAACTGACGG
UBE2V2	7336	4|sg_hUBE2V2_04|UBE2V2	TATAGCCTGAAAGTAGAATG
UBE2V2	7336	4|sg_hUBE2V2_05|UBE2V2	GGCGACGGTACAGTTAGCTG
UBE2V2	7336	4|sg_hUBE2V2_06|UBE2V2	GTTTGTCCTTCTGGTGGCTG
UBE2V2	7336	4|sg_hUBE2V2_07|UBE2V2	TAACTGACGGAGGAGCTTCT
UBE2V2	7336	4|sg_hUBE2V2_08|UBE2V2	TAGGCGACGGTACAGTTAGC
UBE2V2	7336	4|sg_hUBE2V2_09|UBE2V2	ATGACACTTACAAGGTGGAC
UBE2V2	7336	4|sg_hUBE2V2_10|UBE2V2	AGGCGACGGTACAGTTAGCT
UIMC1	51720	4|sg_hUIMC1_01|UIMC1	TAGGGAGGTGAACAGCCAGG
UIMC1	51720	4|sg_hUIMC1_02|UIMC1	ACATATCAGTCAGGGAAACG
UIMC1	51720	4|sg_hUIMC1_03|UIMC1	GGTTAGGGTCTACTCCATCA
UIMC1	51720	4|sg_hUIMC1_04|UIMC1	CCAGTTCTGTCAGTGTGAAG
UIMC1	51720	4|sg_hUIMC1_05|UIMC1	CAGAGGTCGAGATCTGGTAG
UIMC1	51720	4|sg_hUIMC1_06|UIMC1	TGACAGATGTACTGGCCACT
UIMC1	51720	4|sg_hUIMC1_07|UIMC1	GAGCCTTTAAACAGTGATGG
UIMC1	51720	4|sg_hUIMC1_08|UIMC1	ATTGTGATATCCGATAGTGA
UIMC1	51720	4|sg_hUIMC1_09|UIMC1	AGAGCCTGAAAATGGCTCAG
UIMC1	51720	4|sg_hUIMC1_10|UIMC1	CAACTGGCAGAGAATGACCT
UNG	7374	4|sg_hUNG_01|UNG	GATCCAGAGGAACAAGGCCG
UNG	7374	4|sg_hUNG_02|UNG	TCCAACTGCTCGGCACTCAG
UNG	7374	4|sg_hUNG_03|UNG	GCACTCAGCGGCGAGGAGGG
UNG	7374	4|sg_hUNG_04|UNG	TGAGGAAAGCGGAGATGCGG
UNG	7374	4|sg_hUNG_05|UNG	CAGCTCTCTCCAAAGCCCAC
UNG	7374	4|sg_hUNG_06|UNG	GCGGGCCGCGAGTCTGAGCA
UNG	7374	4|sg_hUNG_07|UNG	GCGGCCCGCAACGTGCCCGT
UNG	7374	4|sg_hUNG_08|UNG	GCCCCGAGCCGGCCGTCCAG
UNG	7374	4|sg_hUNG_09|UNG	ATGGACCTAATCAAGCTCAC
UNG	7374	4|sg_hUNG_10|UNG	GGGCGTGTCGCTTCCTGGCG
UVSSA	57654	4|sg_hUVSSA_01|UVSSA	AATTGAATCCTGCTTGACGG
UVSSA	57654	4|sg_hUVSSA_02|UVSSA	TCAGCTGTGCTATCAGCAGG
UVSSA	57654	4|sg_hUVSSA_03|UVSSA	CTATCAGCAGGCGGTAGGCG
UVSSA	57654	4|sg_hUVSSA_04|UVSSA	CTTTGACCCGAACCCGGAGA
UVSSA	57654	4|sg_hUVSSA_05|UVSSA	GCTGATAGCACAGCTGACCC
UVSSA	57654	4|sg_hUVSSA_06|UVSSA	CTTGCATCTCCCTCTCCGCC
UVSSA	57654	4|sg_hUVSSA_07|UVSSA	GCCCGCGCAGGAGGAGCGAA
UVSSA	57654	4|sg_hUVSSA_08|UVSSA	AGAAATTGAATCCTGCTTGA
UVSSA	57654	4|sg_hUVSSA_09|UVSSA	GCCTCTGTGCCGCCTCCCTG
UVSSA	57654	4|sg_hUVSSA_10|UVSSA	GGGTCAGCTGTGCTATCAGC
WRN	7486	4|sg_hWRN_01|WRN	AGAAAACCTCAATAGTGGCA
WRN	7486	4|sg_hWRN_02|WRN	AGCATCGTAACTATACACAA
WRN	7486	4|sg_hWRN_03|WRN	TCAGGAGCTGTTTACCTAAG
WRN	7486	4|sg_hWRN_04|WRN	TTAGCATGAGTCTATCAGAT
WRN	7486	4|sg_hWRN_05|WRN	GTAAATTGGAAAACCCACGG
WRN	7486	4|sg_hWRN_06|WRN	GGATGTGGTGGGATTTGACA
WRN	7486	4|sg_hWRN_07|WRN	GGCCACCATTATACAATAGA
WRN	7486	4|sg_hWRN_08|WRN	ACAGTTGACTTCAATCTCTG
WRN	7486	4|sg_hWRN_09|WRN	TTTGAAGATTCAACTACTGG
WRN	7486	4|sg_hWRN_10|WRN	GATCATTTAGCTAAACATGA
XAB2	56949	4|sg_hXAB2_01|XAB2	GAAACGCTCGTCGTTCACCA
XAB2	56949	4|sg_hXAB2_02|XAB2	GGCTCAATCAGCTATACGAG
XAB2	56949	4|sg_hXAB2_03|XAB2	CGCTACATCGAGTTCAAACA
XAB2	56949	4|sg_hXAB2_04|XAB2	ACTCTGGTACCGATACCTGA
XAB2	56949	4|sg_hXAB2_05|XAB2	GATGATGGCGTCCACATTGA
XAB2	56949	4|sg_hXAB2_06|XAB2	TGATTTCCTCCTCATAGGGG
XAB2	56949	4|sg_hXAB2_07|XAB2	CAGTAATCTAGCCACAGACG
XAB2	56949	4|sg_hXAB2_08|XAB2	AGTACCTCAAGTCAAGTGAC
XAB2	56949	4|sg_hXAB2_09|XAB2	TCGTATAGCTGATTGAGCCT
XAB2	56949	4|sg_hXAB2_10|XAB2	GCATGATTTCCTCCTCATAG
XPA	7507	4|sg_hXPA_01|XPA	CTCGATACTCGCCCGCACCG
XPA	7507	4|sg_hXPA_02|XPA	GGCGGCTTTAGAGCAACCCG
XPA	7507	4|sg_hXPA_03|XPA	GTATCGAGCGGAAGCGGCAG
XPA	7507	4|sg_hXPA_04|XPA	AGAAGCAAAGGAAGTCCGAC
XPA	7507	4|sg_hXPA_05|XPA	CGGTGCGGGCGAGTATCGAG
XPA	7507	4|sg_hXPA_06|XPA	GGGCGAGTATCGAGCGGAAG
XPA	7507	4|sg_hXPA_07|XPA	AGTAGGGCCGGGCAGCCAGC
XPA	7507	4|sg_hXPA_08|XPA	AGAATCCACATCATTCACAA
XPA	7507	4|sg_hXPA_09|XPA	CCGGCCCTACTCGGCGACGG
XPA	7507	4|sg_hXPA_10|XPA	GAGCAGTAAGAAGCAGCGTG
XPC	7508	4|sg_hXPC_01|XPC	CTGCGCAGTTCGCGTCCCCG
XPC	7508	4|sg_hXPC_02|XPC	AGAGGCTGCAGTCATCCTGG
XPC	7508	4|sg_hXPC_03|XPC	GTTTGAGACATATCTTCGGA
XPC	7508	4|sg_hXPC_04|XPC	GATGAAACGTTTCAATAAAG
XPC	7508	4|sg_hXPC_05|XPC	GAGGTCATCCCCATCGCTGA
XPC	7508	4|sg_hXPC_06|XPC	ACTGCGCAGCCAGAAATCCA
XPC	7508	4|sg_hXPC_07|XPC	CTTCTCTCCAAAGTTTCACA
XPC	7508	4|sg_hXPC_08|XPC	TCAGATGGTGTGCCTTCTTG
XPC	7508	4|sg_hXPC_09|XPC	TTTCAATAAAGGGGTCCATG
XPC	7508	4|sg_hXPC_10|XPC	GGATGAAGCCCTCAGCGATG
XRCC1	7515	4|sg_hXRCC1_01|XRCC1	GCTTTCGTGGAGGTGCTGGT
XRCC1	7515	4|sg_hXRCC1_02|XRCC1	TGATGGCTCAGCTTTCGTGG
XRCC1	7515	4|sg_hXRCC1_03|XRCC1	AGACACTTACCGAAAATGGC
XRCC1	7515	4|sg_hXRCC1_04|XRCC1	ATGAGAGCGCCAACTCTCTG
XRCC1	7515	4|sg_hXRCC1_05|XRCC1	TGCAGGACACGACATGGCGG
XRCC1	7515	4|sg_hXRCC1_06|XRCC1	TCCCCTTCCGAGAGCCGCAG
XRCC1	7515	4|sg_hXRCC1_07|XRCC1	TACAAAACTCAAGCCAAAGG
XRCC1	7515	4|sg_hXRCC1_08|XRCC1	CCGGTCCCAGCGCTTCTCGG
XRCC1	7515	4|sg_hXRCC1_09|XRCC1	CAGGCCCAAACATGCGAACG
XRCC1	7515	4|sg_hXRCC1_10|XRCC1	GGCAGCCGCCGAGAAGCGCT
XRCC2	7516	4|sg_hXRCC2_01|XRCC2	CACTTTCTCCTCCATTGACG
XRCC2	7516	4|sg_hXRCC2_02|XRCC2	CTAGCCGGAGCATATCAAAG
XRCC2	7516	4|sg_hXRCC2_03|XRCC2	GTAAAGTGTAAGAAGTAAGT
XRCC2	7516	4|sg_hXRCC2_04|XRCC2	ACAGGCTATCCAAAATCAAA
XRCC2	7516	4|sg_hXRCC2_05|XRCC2	GCTTGTAAATGACTATCGCC
XRCC2	7516	4|sg_hXRCC2_06|XRCC2	GTGTCGTTGCAAAAAGAACC
XRCC2	7516	4|sg_hXRCC2_07|XRCC2	CTACAGACCTTATCTCTGTA
XRCC2	7516	4|sg_hXRCC2_08|XRCC2	AGTCGTCGAGAGGCATGAGA
XRCC2	7516	4|sg_hXRCC2_09|XRCC2	TACTGGATAGACCGCGTCAA
XRCC2	7516	4|sg_hXRCC2_10|XRCC2	ATTACCACTTTGATATGCTC
XRCC3	7517	4|sg_hXRCC3_01|XRCC3	GGAACGTCAGTGCGCAGCCG
XRCC3	7517	4|sg_hXRCC3_02|XRCC3	GCTTCCCCGCAAGTGTAAGG
XRCC3	7517	4|sg_hXRCC3_03|XRCC3	ACGGCCTCCTTACACTTGCG
XRCC3	7517	4|sg_hXRCC3_04|XRCC3	TCAGCAAGTGCCAGACCTCG
XRCC3	7517	4|sg_hXRCC3_05|XRCC3	GGTCTGGCACTTGCTGAGAA
XRCC3	7517	4|sg_hXRCC3_06|XRCC3	CCTGGTGGTCATCGACTCGG
XRCC3	7517	4|sg_hXRCC3_07|XRCC3	AGCTCAGTGATGCCGTCCAG
XRCC3	7517	4|sg_hXRCC3_08|XRCC3	GTCCCCGTACTGCTGTCTCG
XRCC3	7517	4|sg_hXRCC3_09|XRCC3	TGCCCCGAGACAGCAGTACG
XRCC3	7517	4|sg_hXRCC3_10|XRCC3	TGAGCTGGCCGGACGCAGCT
XRCC4	7518	4|sg_hXRCC4_01|XRCC4	TGGAGACTGATCTTTATAAG
XRCC4	7518	4|sg_hXRCC4_02|XRCC4	TCAGTACTCTCATCATAGAC
XRCC4	7518	4|sg_hXRCC4_03|XRCC4	GTTCTCTAATGACTTCAGCT
XRCC4	7518	4|sg_hXRCC4_04|XRCC4	TCTTGAAGCTGATTCTCCTG
XRCC4	7518	4|sg_hXRCC4_05|XRCC4	ACTACCTGAGACGTCTAAAA
XRCC4	7518	4|sg_hXRCC4_06|XRCC4	TACTGGGTTCAGAAACAAGG
XRCC4	7518	4|sg_hXRCC4_07|XRCC4	TTAAACGTGTATACATCAGC
XRCC4	7518	4|sg_hXRCC4_08|XRCC4	TGTAGAAAATGAGTTATACT
XRCC4	7518	4|sg_hXRCC4_09|XRCC4	CCAACCCAGAGAGATCAGTT
XRCC4	7518	4|sg_hXRCC4_10|XRCC4	AGTTCTCTAATGACTTCAGC
XRCC5	7520	4|sg_hXRCC5_01|XRCC5	ATACTGATCCCCACCAGAAA
XRCC5	7520	4|sg_hXRCC5_02|XRCC5	AATTGGAGCCAATGGTCAGT
XRCC5	7520	4|sg_hXRCC5_03|XRCC5	TACTGATCCCCACCAGAAAG
XRCC5	7520	4|sg_hXRCC5_04|XRCC5	GTTGTGCTGTGTATGGACGT
XRCC5	7520	4|sg_hXRCC5_05|XRCC5	AGCTAATCCTCAAGTCGGCG
XRCC5	7520	4|sg_hXRCC5_06|XRCC5	GGATGCACTAATCGTGAGCA
XRCC5	7520	4|sg_hXRCC5_07|XRCC5	GGAGATGGCCCCTTTCGCTT
XRCC5	7520	4|sg_hXRCC5_08|XRCC5	GAGCCAATGGTCAGTCGGCA
XRCC5	7520	4|sg_hXRCC5_09|XRCC5	TGTTGTGCTGTGTATGGACG
XRCC5	7520	4|sg_hXRCC5_10|XRCC5	CTGACAATCCCCTTTCTGGT
XRCC6	2547	4|sg_hXRCC6_01|XRCC6	TCTGGGTACACGAACAGGGA
XRCC6	2547	4|sg_hXRCC6_02|XRCC6	CTCCCTGTTCGTGTACCCAG
XRCC6	2547	4|sg_hXRCC6_03|XRCC6	CTCTGGGTACACGAACAGGG
XRCC6	2547	4|sg_hXRCC6_04|XRCC6	GTTGCGGAAGGTTCGCGCCA
XRCC6	2547	4|sg_hXRCC6_05|XRCC6	GGTCCTGGCCCGGCTGGCTT
XRCC6	2547	4|sg_hXRCC6_06|XRCC6	GTTTCCCGATAGAGCTTTAT
XRCC6	2547	4|sg_hXRCC6_07|XRCC6	GGCTTTGGTCCTGGCCCGGC
XRCC6	2547	4|sg_hXRCC6_08|XRCC6	CTCCTCTGGGTACACGAACA
XRCC6	2547	4|sg_hXRCC6_09|XRCC6	TGGCGCGAACCTTCCGCAAC
XRCC6	2547	4|sg_hXRCC6_10|XRCC6	ATCCGTGGCCCATCATGTCT
