# Supplementary material for: Targeting DNA2 overcomes metabolic reprogramming in multiple myeloma
Source: Nat Commun. 2024 Feb 8;15:1203. doi: 10.1038/s41467-024-45350-8 (PMC10853245; doi:10.1038/s41467-024-45350-8)
Supplement: Supplementary file 6 — Source Data [file 41467_2024_45350_MOESM6_ESM.xlsx]

## Sheet: Fig. 1
1A
left	Blood enzyme
		ALT				AST				T.Bil				BUN
	Control	172.73	54.55	127.27	45.45	111.26	103.75	151.54	33.45	89.8	89.8	109	110.2	95.03	90.96	94.21	119.8
	1072134	283.64	241.82	240	183.64	129.01	142.66	94.88	105.12	69.39	69.39	81.63	69.39	97.06	114.52	107.61	140.91
	1072178	240	178.18	258.18	172.73	78.5	89.42	160.41	146.76	89.8	69.39	89.8	48.98	89.75	104.77	117.36	93.81
	1072209	105.45	103.64	118.18	100	49.15	54.61	81.23	46.42	61.22	69.39	61.22	89.8	90.56	82.84	77.16	89.34
	ALT					AST				Tbil				BUN
	One-way ANOVA	Summary	P Value			One-way ANOVA	Summary	P Value		One-way ANOVA	Summary	P Value		One-way ANOVA	Summary	P Value
	Control vs. 1072134	**	0.0018			Control vs. 1072134	ns	0.8078		Control vs. 1072134	*	0.0452		Control vs. 1072134	ns	0.3058
	Control vs. 1072178	**	0.0078			Control vs. 1072178	ns	0.7871		Control vs. 1072178	ns	0.0648		Control vs. 1072178	ns	0.9975
	Control vs. 1072209	ns	0.9916			Control vs. 1072209	ns	0.2506		Control vs. 1072209	*	0.0315		Control vs. 1072209	ns	0.3058
										* decrease from Veh
middle	Organ weight
		Liver				Kidney
	Control	100.64	106.64	100.2	92.53	105.01	91.86	102.89	100.24
	1072134	129.75	133.03	125.16	126.6	109.71	96.45	105.87	98.19
	1072178	145.83	149.21	168.16	154.69	98.71	90.04	105.98	97.48
	1072209	128.88	136.77	108.83	122.65	97.45	112.55	84.24	103.69
	Liver					Kidney
	One-way ANOVA	Summary	P Value			One-way ANOVA	Summary	P Value
	Control vs. 1072134	**	0.0011			Control vs. 1072134	ns	0.9417
	Control vs. 1072178	****	<0.0001			Control vs. 1072178	ns	0.9722
	Control vs. 1072209	**	0.004			Control vs. 1072209	ns	0.9994
right	Ilf2 expression
		Lung				Kidney
	Control	90.3915	86.4162	104.142	119.05	112.784	91.6928	85.6166	109.907
	1072134	32.9396	29.4015	29.4813	37.5776	36.3049	39.27	31.685	31.2038
	1072178	67.7039	36.4921	43.508	36.4047	21.0074	18.8903	19.9911	42.4408
	1072209	23.6743	21.5613	25.0952	24.739	21.9398	21.6464	16.7484	24.2604			`
	Lung				Kidney
	One-way ANOVA	Summary	P Value		One-way ANOVA		Summary	P Value
	Control vs. 1072134	***	<0.001		Control vs. 1072134		****	<0.0001
	Control vs. 1072178	***	<0.001		Control vs. 1072178		****	<0.0001
	Control vs. 1072209	***	<0.001		Control vs. 1072209		****	<0.0001
1B
Lane	sample name		Left: KMS11															Right: JJN3
1	NT ASOs	2.5uM
2	NT ASOs	0.5uM
3	NT ASOs	0.1uM
4	ILF2 ASOs	2.5uM
5	ILF2 ASOs	0.5uM
6	ILF2 ASOs	0.1uM
1C
Left	KMS11
Lane	sample name		hours
1	NT ASOs	melphalan 10uM	0															Right	JJN3
2	NT ASOs	melphalan 10uM	3															Lane	sample name		hours
3	NT ASOs	melphalan 10uM	6															1	NT ASOs	melphalan 10uM	0
4	ILF2 ASOs	melphalan 10uM	0															2	NT ASOs	melphalan 10uM	3
5	ILF2 ASOs	melphalan 10uM	3															3	NT ASOs	melphalan 10uM	6
6	ILF2 ASOs	melphalan 10uM	6															4	ILF2 ASOs	melphalan 10uM	0
																		5	ILF2 ASOs	melphalan 10uM	3
																		6	ILF2 ASOs	melphalan 10uM	6
1D
Left	KMS11
Lane	sample name																	Right	JJN3
1	NT ASOs	veh																Lane	sample name
2	NT ASOs	Bor 1nM																1	NT ASOs	veh
3	NT ASOs	Bor 2.5nM																2	NT ASOs	Bor 1nM
4	NT ASOs	Bor 5nM																3	NT ASOs	Bor 2.5nM
5	ILF2 ASOs	veh																4	ILF2 ASOs	veh
6	ILF2 ASOs	Bor 1nM																5	ILF2 ASOs	Bor 1nM
7	ILF2 ASOs	Bor 2.5nM																6	ILF2 ASOs	Bor 2.5nM
8	ILF2 ASOs	Bor 5nM
Left	mouse experiment					Right	%Tumor in the liver
	day 12- day7						NT ASOs+Veh	NT ASOs+Melph	ILF2 ASOs+Veh	ILF2 ASOs+Melph
					.		40	6.25	6.25	0
	NT ASOs+Veh	NT ASOs+Melph	ILF2 ASOs+Veh	ILF2 ASOs+Melph			40	18.75	12.5	0
1	1.57456	3.28379	0.642255	1.30177			50	6.25	2.5	2.5
2	0.35911	0.117747	0.193712	2.21681
3	1.13603	1.71268	0.611178	0.649161
4	1.05316	8.01092	1.24653	1.65743			One-way ANOVA		summary	p-value
5	3.25271	1.49169	2.39292	0.3415			NT ASOs+Veh vs. NT ASOs+Melph		***	0.0003
6	1.13603	3.23544	0.559383	1.30177			NT ASOs+Veh vs. ILF2 ASOs+Veh		***	0.0001
7	0.866699	4.2817	0.638802	-0.400546			NT ASOs+Melph vs. ILF2 ASOs+Melph		ns	0.2134
8	3.79828	0.600819	0.711314	-5.04135			ILF2 ASOs+Veh vs. ILF2 ASOs+Melph		ns	0.5649
9	3.11114	5.11041	8.28716	-2.5483
10	0.103589	2.28242	4.69606	-2.18228
11	5.87007	0.0566289	0.0545571	-0.0352204
12	-0.1799	0.9841	2.57592	0.0403999
13	1.7921	1.8577	0.0310768	0.441982
14	3.5911	2.03035	1.799	0.230314
15	0.441982	0.340464	2.96957
16	0.379828	0.255175	0.504135
17	0.980647
	n=17	n=16	n=16	n=14
	One-way ANOVA		summary	p-value
	NT ASOs+Veh vs. NT ASOs+Melph		ns	>0.9999
	NT ASOs+Veh vs. ILF2 ASOs+Veh		ns	>0.9999
	NT ASOs+Melph vs. ILF2 ASOs+Melph		**	0.0072
	ILF2 ASOs+Veh vs. ILF2 ASOs+Melph		*	0.0465

## Sheet: Fig. 2
2A
	KMS11 cells		Left 1 week															Right 3 weeks
	lane	sample
	1	NT ASOs_1
	2	NT ASOs_2
	3	NT ASOs_3
	4	ILF2 ASOs_1
	5	ILF2 ASOs_2
	6	ILF2 ASOs_3
2B
	JJN3 cells		Left 1 week															Right 3 weeks
	lane	sample
	1	NT ASOs_1
	2	NT ASOs_2
	3	NT ASOs_3
	4	ILF2 ASOs_1
	5	ILF2 ASOs_2
	6	ILF2 ASOs_3
2D
	scRNA metascape
Left			Log10 (p-value)			Right				Log10 (p-value)
	PROTEIN SECRETION		3.43674				P53 PATHWAY			3.82417
	PI3K AKT MTOR SIGNALING		3.74648				PI3K AKT MTOR SIGNALING			3.91362
	G2M CHECKPOINT		4.27419				E2F TARGETS			5.33282
	REACTIVE OXIGEN SPECIES PATHWAY		5.11245				MYC TARGETS V2			8.75777
	UV RESPONSE UP		5.62541				DNA REPAIR			11.1686
	DNA REPAIR		5.94024				UV RESPONSE UP			11.3867
	UNFOLDED PROTEIN RESPONSE		9.43539				UNFOLDED PROTEIN RESPONSE			18.2269
	MTORC1 SIGNALING		13.1619				MTORC1 SIGNALING			18.7736
	MYC TARGETS V1		18.3258				OXIDATIVE PHOSPHORYLATION			18.7736
	OXIDATIVE PHOSPHORYLATION		20.1715				MYC TARGETS V1			40.5562
2E
	Metabolomic analysis
			Log2 FC relative to NT ASOs			TCA	Log2 FC relative to NT ASOs			Pyrimidine pathway	Log2 FC relative to NT ASOs
		D-Sedoheptulose 7-phosphate	1.8698			2-Hydroxyglutarate	1.06381			Cytidine triphosphate	0.419449
		Diadenosine triphosphate	4.17221			cis-Aconitic acid	0.409665			Orotic acid	1.13003
		N-Acetyl-L-methionine	1.51344			Citric acid	0.19249			Uridine 5'-diphosphate	0.43115
		2-Hydroxyglutarate	1.06381			Fumaric acid	1.01328			Uridine 5'-monophosphate	0.563161
		Fructose 1-phosphate	1.49894			Isocitric acid	0.19249			Uridine triphosphate	0.468201
		Succinic acid semialdehyde	0.893853			L-Lactic acid	-0.226978			dUMP	0.956486
		L-beta-aspartyl-L-glutamic acid	0.867244			Succinic acid	0.893853			Thymidine 5'-triphosphate	0.776348
		Oxoglutaric acid	0.896948			Oxoglutaric acid	0.896948			Ureidosuccinic acid	0.721054
		L-Malic acid	0.904438			L-Malic acid	0.904438			dCTP	0.481462
		CDP-Ethanolamine	0.764615			L-Glutamic acid	0.68711
		dUMP	0.956486
		L-Glutamic acid	0.68711			p=0.016				p<0.001
		Sedoheptulose 1,7-bisphosphate	1.63167
		Thymidine 5'-triphosphate	0.776348
		Ureidosuccinic acid	0.721054
		Pantothenic acid	0.883745
		5-L-Glutamyl-taurine	0.727188
		Fumaric acid	1.01328
		5'-Phosphoribosyl-N-formylglycinamide	0.751685
		D-Glucuronic acid 1-phosphate	0.667346
		AICAR	1.65866
		Gamma Glutamylglutamic acid	0.886362
		O-Phosphoethanolamine	0.925778
		Uridine 5'-monophosphate	0.563161
		Acetylcysteine	0.627576
		L-4-Hydroxyglutamate semialdehyde	0.488887
		Uridine triphosphate	0.468201
		Cytidine triphosphate	0.419449
		Uridine diphosphate glucose	0.635481
		Fructose 1,6-bisphosphate	1.80627
		Orotic acid	1.13003
		Citric acid	0.35209
		Deoxycytidine triphosphate (dCTP)	0.481462

## Sheet: Fig. 3
3B
	CRISPR/cas9 screening
	sgRNA	Ranking
	MMS19	1	-3.06
	DDB1	2	-2.55
	PRPF19	3	-2.45
	DNA2	4	-2.35
	GTF2H5	5	-2.13
	RPA1	6	-2.03
	MAD2L2	7	-1.87
	MDC1	8	-1.84
	GTF2H1	9	-1.83
	TOPBP1	10	-1.8
	RPA3	11	-1.76
	ERCC2	12	-1.56
	TOP3A	13	-1.46
	POLD2	14	-1.46
	XRCC6	15	-1.34
	BLM	16	-1.33
	REV3L	17	-1.32
	RRM2B	18	-1.3
	RAD9A	19	-1.28
	RECQL4	20	-1.24
	RAD51D	21	-1.16
	RNF168	22	-1.16
	RAD17	23	-1.16
	INTS3	24	-1.09
	RAD51C	25	-1.08
	APEX2	26	-1.06
	POLI	27	-1.05
	FANCE	28	-1.05
	GTF2H3	29	-1.05
	SLX1A	30	-1.04
	POLE	31	-1.04
	H2AFX	32	-1.04
	POLD3	33	-1.01
	ATM	34	-1
	RAD23B	35	-0.93
	MRE11	36	-0.92
	DCLRE1B	37	-0.92
	UBE2N	38	-0.92
	PARP1	39	-0.87
	XAB2	40	-0.86
	RNF4	41	-0.86
	DUT	42	-0.83
	HUS1	43	-0.81
	FEN1	44	-0.79
	CDK7	45	-0.78
	ENTHD1	46	-0.75
	PCNA	47	-0.74
	MSH5	48	-0.68
	PRMT1	49	-0.66
	MNAT1	50	-0.65
	RPA2	51	-0.62
	FAAP24	52	-0.61
	POLR1B	53	-0.6
	XRCC5	54	-0.59
	NEIL2	55	-0.57
	FANCI	56	-0.56
	CLK2	57	-0.52
	RDM1	58	-0.52
	INTS2	59	-0.49
	RHNO1	60	-0.47
	RNF8	61	-0.47
	POLD1	62	-0.46
	RAD51	63	-0.43
	EME1	64	-0.42
	DCLRE1A	65	-0.39
	REV1	66	-0.38
	XRCC1	67	-0.37
	POLB	68	-0.37
	POLR1A	69	-0.37
	MPG	70	-0.36
	XPC	71	-0.35
	FANCG	72	-0.35
	ALKBH2	73	-0.35
	BRCA2	74	-0.34
	PRKDC	75	-0.33
	CSH1	76	-0.31
	PMS1	77	-0.29
	POLM	78	-0.29
	ANTXR1	79	-0.27
	ERCC4	80	-0.26
	RAD51B	81	-0.26
	NOTO	82	-0.26
	UIMC1	83	-0.25
	MUS81	84	-0.21
	SMUG1	85	-0.18
	RAD23A	86	-0.17
	WRN	87	-0.12
	ERCC1	88	-0.12
	MGMT	89	-0.11
	UBE2V2	90	-0.08
	SLX4	91	-0.08
	MLH1	92	-0.06
	MSH4	93	-0.06
	UNG	94	-0.04
	FANCC	95	-0.03
	POLH	96	-0.03
	RAD52	97	-0.03
	SSBP2	98	-0.02
	FANCF	99	-0.01
	RAD54B	100	0
	GEN1	101	0.02
	GTF2H4	102	0.02
	MPLKIP	103	0.04
	RAD50	104	0.04
	FANCD2	105	0.11
	ALKBH3	106	0.12
	DDB2	107	0.13
	POLG	108	0.15
	GTF2H2	109	0.18
	KCNV1	110	0.19
	NABP2	111	0.19
	XPA	112	0.19
	RECQL5	113	0.19
	ABRAXAS1	114	0.2
	RBBP8	115	0.2
	SETMAR	116	0.24
	ATRIP	117	0.31
	FANCA	118	0.32
	NEIL3	119	0.32
	BARD1	120	0.32
	MRPL36	121	0.32
	DMC1	122	0.33
	PNKP	123	0.35
	UVSSA	124	0.36
	INTS1	125	0.37
	PALB2	126	0.38
	CETN2	127	0.39
	NBN	128	0.4
	CCNH	129	0.43
	SPRTN	130	0.43
	PARP2	131	0.44
	RAD18	132	0.44
	BRCA1	133	0.45
	TP53BP1	134	0.48
	PER1	135	0.5
	SHPRH	136	0.51
	FANCL	137	0.53
	PARP3	138	0.53
	FAAP20	139	0.54
	PAPD7	140	0.54
	SSBP1	141	0.56
	XRCC2	142	0.56
	APLF	143	0.57
	MBD4	144	0.58
	UBE2B	145	0.59
	XRCC4	146	0.61
	OGG1	147	0.62
	FAN1	148	0.63
	NEIL1	149	0.67
	RPA4	150	0.67
	MLH3	151	0.68
	HELQ	152	0.68
	POLN	153	0.7
	TREX1	154	0.71
	EXO1	155	0.72
	CHEK2	156	0.73
	SEM1	157	0.8
	APTX	158	0.8
	TDG	159	0.82
	FANCB	160	0.86
	CSH2	161	0.87
	NTHL1	162	0.88
	TOP3B	163	0.9
	ENDOV	164	0.91
	MSH3	165	0.97
	DEFB118	166	0.97
	LIG4	167	0.99
	MSH2	168	1.04
	PMS2	169	1.05
	TREX2	170	1.14
	NABP1	171	1.15
	ERCC3	172	1.16
	SPO11	173	1.16
	CHAF1A	174	1.17
	INIP	175	1.2
	CHEK1	176	1.2
	INSL6	177	1.22
	UBE2A	178	1.24
	POLD4	179	1.29
	NUDT1	180	1.32
	EME2	181	1.35
	NHEJ1	182	1.36
	POLL	183	1.37
	PAXIP1	184	1.39
	RECQL	185	1.4
	MUTYH	186	1.46
	MSH6	187	1.47
	LIG3	188	1.47
	XRCC3	189	1.47
	FANCM	190	1.49
	DCLRE1C	191	1.59
	Non-Targeting_Ctrl	192	1.65
	HLTF	193	1.82
	ERCC5	194	2
	APEX1	195	2.31
	BACH1	196	2.33
	ATRX	197	2.38
	POLQ	198	2.84
3C	WB
	W=whole cell lysate
	N= Nucleus
	M= Mitochondria
3D
Left	% overall survival												Right	Probability of PFS
	Time Months	Quartile 1	Quartile 2 & 3	Quartile 4										Time in Months	Quartile 1	Quartile 2	Quartile 3	Quartile 4
	0	100	100	100										66.43	0
	4.56674		99.1667											65	0
	8.90349			98.3333										62.97	0
	11.4004		98.3333											29.18	1
	11.6304		97.5											60.78	0
	12.7803			96.6667										52.03	1
	12.8131	98.3607												60.1	0
	13.9302			96.6667										29.93	1
	15.4086			94.9708										58.67	0
	15.6057			93.2749										24.84	1
	15.7043	98.3607												52.22	1
	16.23			91.5789										58.98	0
	17.1828			89.883										55.48	0
	17.807			88.1871										65.47	0
	17.9384			86.4912										54.35	0
	18.5298		96.6667											54.03	0
	18.5626		95.8333											53.43	0
	18.8583			84.7953										53.57	0
	19.5811			83.0994										53.3	0
	19.7125		95											53.33	0
	20.0411			81.4035										51.65	0
	20.271		95											48.21	0
	20.8624		95											48.87	0
	20.9281	98.3607												47.8	0
	21.0267			79.7076										47.27	0
	21.3881		95											47.21	0
	22.2094			79.7076										31.9	1
	23.4908		95											39.4	1
	23.5893		94.1364											45.43	0
	24.4435			77.9748										45.17	0
	25.3306		93.2727											14.33	1
	25.3963		93.2727											44.8	0
	25.692			76.2421										43.97	0
	27.269			74.5093										43.54	0
	27.8932			72.7765										41.73	0
	28.4189		93.2727											40.83	0
	28.5832	98.3607												40.54	0
	30.2587	96.635												40.33	0
	30.2916	96.635												40.03	0
	30.8172	94.878												40.08	0
	33.8727		93.2727											39.67	0
	33.9384		92.3844											38.13	0
	36.4682		91.4961											37.7	0
	37.6838		90.6078											37.03	0
	37.9795		89.7195											34.53	0
	38.6366			71.0437										35.65	0
	39.7207		88.8312											33.95	0
	39.8522			69.311										33.07	0
	41.9548		88.8312											32.9	0
	42.0862	94.878												33.27	0
	43.269		87.9339											30.48	0
	43.9261		87.0366											31.9	0
	44.4517		86.1393											31.2	0
	46.9158		86.1393											29.81	0
	48.3285	94.878												30.48	0
	49.2813			67.5782										28.34	0
	51.7782		85.2326											7.13	1
	52.2382			64.1126										28.6	0
	52.7967	94.878												28.65	0
	53.7495		85.2326											28.35	0
	54.5051		84.3161											25.33	1
	55.9836		83.3996											27.02	0
	56.1478			62.3799										26.07	0
	56.4435	93.0177												26.23	0
	57.5606		83.3996											25.4	0
	58.0534			62.3799										25.38	0
	59.8604		83.3996											24.9	0
	59.9918		83.3996											25.13	0
	60.386			62.3799										25.3	0
	60.5832		83.3996											24.63	0
	60.8131		83.3996											22.24	0
	63.5072	91.1573	82.4299											24.11	0
	63.8686		81.4601											27.15	0
	64.2957		81.4601											22.95	0
	64.7228		81.4601											27.92	0
	64.8542	91.1573												26.71	0
	64.8871		81.4601											25.35	0
	65.4456		81.4601											9.87	1
	65.5441		81.4601											21.61	0
	65.577		81.4601											21.68	0
	65.6099		81.4601											21.58	0
	65.6427			62.3799										21.12	0
	65.8727	91.1573	81.4601											22.25	0
	65.9055		81.4601											24.14	0
	65.9384		81.4601											22.02	0
	66.037	91.1573	81.4601											21.38	0
	66.0698		81.4601											22.28	0
	66.1355		81.4601											22.57	0
	66.2669			62.3799										66.67		0
	66.3326	91.1573												38.27		1
	66.5955		81.4601											64.33		0
	66.694		81.4601											63.32		0
	66.7269			62.3799										8.84		1
	67.0883		81.4601											61.71		0
	67.1211			60.3676										57.85		1
	67.4825		81.4601											59.38		0
	67.5154		81.4601											29.83		1
	68.0082			58.3554										58.23		0
	68.1725	89.0856		58.3554										57.73		0
	69.5195		81.4601											50.97		0
	69.5524		81.4601											59.13		0
	70.2094		81.4601											57.33		0
	70.2752			58.3554										58.18		0
	70.4066		81.4601											59.63		0
	70.4394			56.194										56.33		0
	70.538		81.4601											9.08		1
	70.6037		81.4601											19		1
	70.8665		81.4601											47.43		1
	70.8994		79.979											52.93		0
	70.9322	89.0856												53.85		0
	71.0637		79.979											53.63		0
	71.0965		79.979											15.08		1
	71.1622		79.979											53.15		0
	71.2279		79.979											52.93		0
	71.2936			56.194										7.48		1
	71.3265		79.979											3.2		1
	71.3593		79.979											41.81		1
	71.4251		79.979											51.57		0
	71.4908		78.2403											36.13		1
	71.5236	89.0856												33.78		0
	71.655		78.2403											51.28		0
	71.7207		78.2403											50.75		0
	71.7536		78.2403											49.61		0
	71.9836	89.0856												1.93		1
	72.1478			56.194										33.04		1
	72.2136	89.0856												46.38		0
	72.3121			56.194										45.95		0
	72.345		78.2403											20.73		1
	72.4764		78.2403	56.194										44.97		0
	72.5092			53.5181										19.63		1
	72.7064		78.2403											44.2		0
	72.8049		78.2403											43.37		0
	73.3963		78.2403											30.57		1
	73.6591	89.0856												42.17		0
	74.152	89.0856												41.27		0
	74.5791		78.2403											17.27		1
	74.809	89.0856												40.57		0
	74.8419		78.2403											40.1		0
	75.4333			53.5181										39.43		0
	76.0575	89.0856												36.93		1
	76.1561		78.2403											39.3		0
	76.1889	89.0856												7.03		1
	76.2218		78.2403											10.67		1
	76.2546		78.2403											35.11		0
	76.7146	89.0856												34.14		0
	76.9446	89.0856	78.2403	53.5181										35.59		0
	77.0431	86.2118												35.37		0
	77.076		78.2403											33.77		0
	77.2402		78.2403	53.5181										33.57		0
	77.2731		78.2403											33.93		0
	77.306		78.2403											31.13		0
	77.3717	86.2118	78.2403											11.85		1
	77.4045	83.1328												29.57		0
	77.7331	83.1328	78.2403											26.82		0
	78.0616			50.37										29.72		0
	78.2587	83.1328												30		0
	78.3244		78.2403	50.37										30.31		0
	78.423	83.1328												27.62		0
	78.4559	83.1328												27.52		0
	78.4887	83.1328												27.41		0
	78.5216	83.1328												29.17		0
	78.6201	83.1328												27.92		0
	78.653			50.37										22.97		1
	78.6858			50.37										24.44		0
	78.7844			50.37										25.37		0
	80.4928		78.2403											23.45		0
	82.7926	78.7574												27.18		0
	83.1211		78.2403											23.75		0
	83.2854			50.37										21.81		0
	83.4497	78.7574												23.27		0
	83.7125		78.2403											23.32		0
	83.7454	78.7574												21.45		0
	83.8439	78.7574												2.25		1
	83.9097			50.37										22.01		0
	83.9754		78.2403											22.05		0
	84.0411	78.7574												12.58		1
	84.2053	78.7574												69.24			0
	84.3696	78.7574												66.5			0
	84.4025		78.2403											42.67			1
	84.4682	72.1943												65.2			0
	84.6653	72.1943												64.73			0
	84.7967		78.2403											64.33			0
	84.9281			50.37										61.33			0
	86.6366		73.638											39.25			1
	88.1478			50.37										44.93			1
	88.6078	72.1943												57.78			0
	88.7392		73.638	50.37										30.3			1
	88.9692	72.1943												49.4			1
	89.3963		73.638											43.07			0
	89.8563			50.37										59.7			0
	89.922		73.638											26.5			1
	90.152		73.638											56.61			0
	90.2505	72.1943												59.43			0
	90.2834		73.638											52.33			1
	90.4805	72.1943												0			1
	90.5133			50.37										23.85			1
	90.8747			50.37										54.57			0
	92.386		73.638											54			0
	93.5359	72.1943												53.8			0
	93.6674		73.638											52.4			0
	93.7331		73.638											52.13			0
	93.7988			37.7775										52.2			0
	93.9302	57.7554												2.77			1
	94.2916	57.7554												17.79			1
	94.7187		73.638											50.63			0
	94.8172		73.638											49.55			0
	95.0144		73.638											49.38			0
	95.1786			37.7775										49			0
	95.2772	57.7554												46.67			0
	95.5729	57.7554	73.638											46.32			0
	95.8357		73.638											45.43			0
	95.9343		73.638											44.97			0
	96		73.638											44.55			0
	96.3285			37.7775										44.2			0
	97.0842			37.7775										44.02			0
	122.053	57.7554												43.8			0
														28.67			1
														30.5			0
														43.17			0
														9.84			1
														42.9			0
														42.47			0
														42.47			0
														41.25			0
														39.58			0
														39.53			0
														38.34			0
														39.18			0
														37.33			0
														11.41			1
														36.03			0
														32.14			1
														35.15			0
														34.5			0
														35.13			0
														35.58			0
														34.23			0
														34.3			0
														21.37			1
														34.48			0
														6.53			1
														31.5			0
														5.05			1
														32.13			0
														29.08			0
														30.97			0
														30.31			0
														31.25			0
														30.28			0
														30.5			0
														30.95			0
														29.58			0
														7.32			1
														14.73			1
														25.98			0
														24.27			0
														24.58			0
														22.98			0
														22.01			0
														22.98			0
														22.48			0
														24.48			0
														21.85			0
														8				1
														36				1
														20				1
														46				1
														27				1
														2				1
														26				1
														58				0
														57				0
														57				0
														56				1
														21				1
														62				0
														55				0
														24				1
														56				0
														44				1
														56				0
														55				0
														40				1
														53				0
														53				0
														22				1
														24				1
														2				1
														38				1
														11				1
														46				0
														51				0
														15				1
														50				0
														49				0
														48				0
														47				0
														16				1
														4				1
														11				1
														45				0
														45				0
														47				0
														43				0
														12				1
														42				0
														42				0
														42				0
														42				0
														41				0
														41				0
														41				0
														40				0
														32				1
														38				0
														6				1
														37				0
														5				1
														34				0
														5				1
														36				0
														34				0
														34				0
														34				0
														34				0
														33				0
														33				0
														32				0
														32				0
														31				0
														30				0
														29				0
														28				0
														29				0
														29				0
														27				0
														27				0
														26				0
														25				0
														26				0
														25				0
														24				0
														17				1
														10				1
														24				0
														23				0
														23				0
														26				0
														18				1
														22				0
														24				0
3E
	Annexin V % apoptotic cells					2-way ANOVA				Summary	p-value
	NT ASOs+Veh	NT ASOs+NSC	ILF2 ASOs+Veh	ILF2 ASOs+NSC		NT ASOS:Veh vs. NT ASOS:NSC 1.0 uM				***	0.0002
	12.6	32.9	13.2	58.7		NT ASOS:Veh vs. ILF2 ASOS:Veh				ns	>0.9999
	13.1	33.4	13.8	62.8		NT ASOS:NSC 1.0 uM vs. ILF2 ASOS:NSC 1.0 uM				***	0.0003
	12.2	41.5	13	53.1		ILF2 ASOS:Veh vs. ILF2 ASOS:NSC 1.0 uM				****	<0.0001
3F
WB
Lane	sample name
1	NT ASOs	veh
2	NT ASOs	NSC 1uM
3	ILF2 ASOs	veh
4	ILF2 ASOs	NSC 1uM
3D	PFS
	Time in Months	Quartile 1	Quartile 2	Quartile 3	Quartile 4
	0	100	100	100	100
	1.93		98.8636
	2				97.7273
	2.25		97.7273
	2.77			98.8372
	3.2		96.5909
	4				96.5909
	5				94.3182
	5.05			97.6744
	6				93.1818
	6.53			96.5116
	7.03		95.4545
	7.13	98.8636
	7.32			95.3488
	7.48		94.3182
	8				92.0455
	8.84		93.1818
	9.08		92.0455
	9.84			94.186
	9.87	97.7273
	10				90.9091
	10.67		90.9091
	11				88.6364
	11.41			93.0233
	11.85		89.7727
	12				87.5
	12.58		88.6364
	14.33	96.5909
	14.73			91.8605
	15				86.3636
	15.08		87.5
	16				85.2273
	17				84.0909
	17.27		86.3636
	17.79			90.6977
	18				82.9545
	19		85.2273
	19.63		84.0909
	20				81.8182
	20.73		82.9545
	21				80.6818
	21.12	96.5909
	21.37			89.5349
	21.38	96.5909
	21.45		82.9545
	21.58	96.5909
	21.61	96.5909
	21.68	96.5909
	21.81		82.9545
	21.85			89.5349
	22				79.5455
	22.01		82.9545	89.5349
	22.02	96.5909
	22.05		82.9545
	22.24	96.5909
	22.25	96.5909
	22.28	96.5909
	22.48			89.5349
	22.57	96.5909
	22.95	96.5909
	22.97		81.7523
	22.98			89.5349
	23				79.5455
	23.27		81.7523
	23.32		81.7523
	23.45		81.7523
	23.75		81.7523
	23.85			88.2913
	24				77.171
	24.11	96.5909
	24.14	96.5909
	24.27			88.2913
	24.44		81.7523
	24.48			88.2913
	24.58			88.2913
	24.63	96.5909
	24.84	95.2305
	24.9	95.2305
	25				77.171
	25.13	95.2305
	25.3	95.2305
	25.33	93.8091
	25.35	93.8091
	25.37		81.7523
	25.38	93.8091
	25.4	93.8091
	25.98			88.2913
	26				75.8848
	26.07	93.8091
	26.23	93.8091
	26.5			86.9736
	26.71	93.8091
	26.82		81.7523
	27				74.5297
	27.02	93.8091
	27.15	93.8091
	27.18		81.7523
	27.41		81.7523
	27.52		81.7523
	27.62		81.7523
	27.92	93.8091	81.7523
	28				74.5297
	28.34	93.8091
	28.35	93.8091
	28.6	93.8091
	28.65	93.8091
	28.67			85.6558
	29				74.5297
	29.08			85.6558
	29.17		81.7523
	29.18	92.0391
	29.57		81.7523
	29.58			85.6558
	29.72		81.7523
	29.81	92.0391
	29.83		80.2098
	29.93	90.2345
	30		80.2098		74.5297
	30.28			85.6558
	30.3			84.2742
	30.31		80.2098	84.2742
	30.48	90.2345
	30.5			84.2742
	30.57		78.6056
	30.95			84.2742
	30.97			84.2742
	31				74.5297
	31.13		78.6056
	31.2	90.2345
	31.25			84.2742
	31.5			84.2742
	31.9	88.3146
	32				72.944
	32.13			84.2742
	32.14			82.6842
	32.9	88.3146
	33				72.944
	33.04		76.968
	33.07	88.3146
	33.27	88.3146
	33.57		76.968
	33.77		76.968
	33.78		76.968
	33.93		76.968
	33.95	88.3146
	34				72.944
	34.14		76.968
	34.23			82.6842
	34.3			82.6842
	34.48			82.6842
	34.5			82.6842
	34.53	88.3146
	35.11		76.968
	35.13			82.6842
	35.15			82.6842
	35.37		76.968
	35.58			82.6842
	35.59		76.968
	35.65	88.3146
	36				70.9725
	36.03			82.6842
	36.13		74.9945
	36.93		73.0209
	37				70.9725
	37.03	88.3146
	37.33			82.6842
	37.7	88.3146
	38				68.8851
	38.13	88.3146
	38.27		71.0474
	38.34			82.6842
	39.18			82.6842
	39.25			80.6675
	39.3		71.0474
	39.4	85.8614
	39.43		71.0474
	39.53			80.6675
	39.58			80.6675
	39.67	85.8614
	40				66.7324
	40.03	85.8614
	40.08	85.8614
	40.1		71.0474
	40.33	85.8614
	40.54	85.8614
	40.57		71.0474
	40.83	85.8614
	41				66.7324
	41.25			80.6675
	41.27		71.0474
	41.73	85.8614
	41.81		68.7555
	42				66.7324
	42.17		68.7555
	42.47			80.6675
	42.67			78.3627
	42.9			78.3627
	43				66.7324
	43.07			78.3627
	43.17			78.3627
	43.37		68.7555
	43.54	85.8614
	43.8			78.3627
	43.97	85.8614
	44				63.6991
	44.02			78.3627
	44.2		68.7555	78.3627
	44.55			78.3627
	44.8	85.8614
	44.93			75.4604
	44.97		68.7555	75.4604
	45				63.6991
	45.17	85.8614
	45.43	85.8614		75.4604
	45.95		68.7555
	46				60.3465
	46.32			75.4604
	46.38		68.7555
	46.67			75.4604
	47				60.3465
	47.21	85.8614
	47.27	85.8614
	47.43		65.8907
	47.8	85.8614
	48				60.3465
	48.21	85.8614
	48.87	85.8614
	49			75.4604	60.3465
	49.38			75.4604
	49.4			71.6873
	49.55			71.6873
	49.61		65.8907
	50				60.3465
	50.63			71.6873
	50.75		65.8907
	50.97		65.8907
	51				60.3465
	51.28		65.8907
	51.57		65.8907
	51.65	85.8614
	52.03	80.8107
	52.13			71.6873
	52.2			71.6873
	52.22	75.76
	52.33			66.9082
	52.4			66.9082
	52.93		65.8907
	53				60.3465
	53.15		65.8907
	53.3	75.76
	53.33	75.76
	53.43	75.76
	53.57	75.76
	53.63		65.8907
	53.8			66.9082
	53.85		65.8907
	54			66.9082
	54.03	75.76
	54.35	75.76
	54.57			66.9082
	55				60.3465
	55.48	75.76
	56				51.7256
	56.33		65.8907
	56.61			66.9082
	57				51.7256
	57.33		65.8907
	57.73		65.8907
	57.78			66.9082
	57.85		59.3016
	58				51.7256
	58.18		59.3016
	58.23		59.3016
	58.67	75.76
	58.98	75.76
	59.13		59.3016
	59.38		59.3016
	59.43			66.9082
	59.63		59.3016
	59.7			66.9082
	60.1	75.76
	60.78	75.76
	61.33			66.9082
	61.71		59.3016
	62				51.7256
	62.97	75.76
	63.32		59.3016
	64.33		59.3016	66.9082
	64.73			66.9082
	65	75.76
	65.2			66.9082
	65.47	75.76
	66.43	75.76
	66.5			66.9082
	66.67		59.3016
	69.24			66.9082
3G
	Xenograph JJN3
		NT ASOs+Veh	NT ASOs+NSC	ILF2 ASOs+Veh	ILF2 ASOs+NSC			One-way ANOVA				Summary	p-value
	1	1.84	0.89	0.62	0.05			NT ASOs+Veh vs. NT ASOs+NSC				**	0.0098
	2	1.82	0.87	0.13	0.34			NT ASOs+Veh vs. ILF2 ASOs+Veh				ns	0.0738
	3	0.66	0.25	0.51	0.25			NT ASOs+NSC vs. ILF2 ASOs+NSC				*	0.0328
	4	1.91	0.09	0.16	0.03			ILF2 ASOs+Veh vs. ILF2 ASOs+NSC				**	0.0021
	5	0.33	0.13	0.04	0.09
	6	0.35	0.14	1.25	0.03
	7	1.79	0.57	1.02	0.03
	8	0.92	0.15	0.74	0.03
	9	1.54	0.89	0.33	0.2
	10	1.28	1.26	0.45	0.02
	11	1.18	0.54	1.18	0.48
	12	0.78	0.63	1.44
	13	0.29	0.72	1.11
	14	0.94	0.93	0.43
	15	0.58	0.81	1.41
	16	0.94		0.91
	17	1.19		0.69
	18	1.05		0.98
	19	1.11		0.23
	20	0.66
	21	0.89
	22	0.64
		n=22	n=15	n=19	n=11

## Sheet: Fig. 4
4A
	Oxigen consumtion rate
	Time (minutes)	NT ASOs+Veh					NT ASOs+NSC					ILF2 ASOs+Veh				ILF2 ASOs+NSC
	1.3085	241.736	234.286	234.271	181.358	147.323	345.743	292.759	345.454	312.766	316.745	230.077	185.532	205.386	224.836	185.258	170.082	175.396	165.565	168.809
	7.75788	226.741	227.293	216.146	158.203	147.629	330.156	270.602	326.38	301.536	292.291	212.613	172.089	185.297	213.027	166.312	154.862	159.02	153.47	158.314
	14.2044	213.327	218.987	204.071	146.43	142.336	313.165	249.839	313.8	312.689	298.318	204.361	162.53	172.983	207.049	164.176	144.043	149.24	143.946	147.78
	20.7496	171.816	132.859	110.169	75.3125	86.6249	215.058	192.546	203.135	194.261	195.787	169.893	137.289	136.879	165.222	161.093	128.236	156.612	130.396	148.938
	27.2014	128.539	99.7853	86.7208	66.225	56.2376	131.813	131.923	123.662	140.499	120.838	125.311	102.799	123.026	117.359	138.518	113.566	131.975	112.158	115.522
	33.6386	117.217	93.0444	83.3489	67.1573	53.0457	113.966	106.516	119.113	136.242	113.342	95.6504	80.9584	90.7149	85.4927	121.48	106.896	118.705	99.0321	99.8469
	40.1665	196.784	254.335	238.229	232.763	153.443	367.174	274.221	359.924	270.36	268.449	379.99	277.68	331.825	385.503	157.684	144.117	181.076	120.572	145.907
	46.6161	241.742	229.962	217.576	213.213	150.166	330.848	222.811	279.412	274.356	244.163	328.116	259.38	291.229	348.467	126.584	122.613	165.864	105.434	132.09
	53.0625	212.953	218.459	182.427	181.387	129.006	275.302	194.644	237.319	251.626	207.155	316.241	224.504	257.686	317.583	120.625	144.284	147.732	93.5778	105.981
	59.6039	33.8071	30.1957	11.785	17.2218	26.0448	61.3354	46.5266	56.9231	27.7592	43.9434	66.7082	54.2705	48.5664	48.1052	35.2653	99.6772	75.3606	41.4741	51.0804
	66.053	30.6989	29.2448	17.3948	23.1901	23.2803	23.9586	40.5786	42.9375	26.8926	32.1336	35.7808	36.0984	36.129	39.4852	25.565	65.9005	41.2393	31.0257	26.148
	72.512	29.4399	30.0134	19.3514	23.1901	23.5217	23.3762	39.7418	38.849	26.5868	31.5649	31.8296	34.6149	32.8441	35.8811	23.1674	44.9722	33.2979	27.7152	19.4676
		n=5					n=5					n=4				n=5
4B
	ROS production						2-way ANOVA			Summary	p-value
	NT ASOs+Veh	NT ASOs+NSC	ILF2 ASOs+Veh	ILF2 ASOs+NSC			NT ASOS:Veh vs. NT ASOS:NSC			****	<0.0001
	4.592	20.617	17.237	45.592			NT ASOS:Veh vs. ILF2 ASOS:Veh			****	<0.0001
	4.789	16.661	18.038	46.349			NT ASOS:NSC vs. ILF2 ASOS:NSC			****	<0.0001
	4.593	17.255	17.27	50.802			ILF2 ASOS:Veh vs. ILF2 ASOS:NSC			****	<0.0001
4D
	Primary samples
	Sample ID	Genders	Veh			NSC			Paired t test	Summary	p-value				Gender	Paired t test	Summary	p-value
	RD103	Female	1.09916	0.900842		0.642176	0.606914		Veh vs. NSC	****	<0.0001				Female	Veh vs. NSC	*	p=0.0101
	RP 1	Male	0.97	1.01	1.03	0.73	0.88	0.6							Male	Veh vs. NSC	*	p=0.0137
	RP4	Male	1.02	0.98		0.73	0.85
	RD177	Male	0.97	0.99	1.04	0.49	0.5
	RD190	Female	1.02	1.08	0.9	0.49	0.55	0.6
	RD192	Male	0.949	1.051		0.641	0.594
	M4-3251	Female	0.89336	1.80079	0.305853	0.908922	0.530057	0.601687
4F
	scRNA metascape
				Log10 (p-value)
	EPITHELIAL MESENCHYMAL TRANSITION			2.90469
	MYC TARGETS V1			2.90469
	ANDROGEN RESPONSE			3.16
	CHOLESTEROL HOMEOSTASIS			3.65805
	OXIDATIVE PHOSPHORYLATION			3.81675
	ADIPOGENESIS			4.79949
	MTORC1 SIGNALING			9.29875
	P53 PATHWAY			11.8262
	REACTIVE OXYGEN SPECIES PATHWAY			12.4867
	TNFA SIGNALING VIA NFKB			13.1486

## Sheet: Supp Fig. 1
S1A
	ILF2 expression
	ASOs	10 μM		2.5 μM		0.5 μM		0.1 μM		0.02 μM
	NT ASOs	100	100	75.7078	86.7318	86.7038	64.3379	61.596	59.4843	59.6668	74.5685
	ILF2 ASOs 09	3.01442	3.78859	6.49024	6.87035	13.866	16.329	53.3324	34.31	54.015	69.4675
	ILF2 ASOs 53	11.531	16.2621	36.6473	16.2535	40.2274	34.5074	73.3868	58.3227	103.594	93.4693
	ILF2 ASOs 77	7.91489	9.73249	19.6283	15.4378	29.7084	37.3444	50.5694	62.8272	76.6798	77.9168
	ILF2 ASOs 97	3.13345	8.76801	8.30056	11.5161	24.0392	33.1304	33.3802	48.283	94.381	95.3999
	ILF2 ASOs 99	25.693	17.9886	47.0911	49.8903	42.7871	51.3859	42.1817	52.6553	41.2392	61.1002
S1B
	Mouse enzymatic analysis
		ALT				AST				T.Bil				BUN
	Control	77.27	109.09	113.64		64.08	116.8	177.78	41.34	86.08	60.76	136.71	116.46	101.14	90.62	101.14	107.09
	ILF2 ASOs	336.36	645.45	390.91	368.18	87.86	164.34	117.83	124.03	75.95	86.08	86.08	75.95	88.79	75.97	91.99	100.69
		Liver				Kidney
	Control	94.4	101.27	97.83	106.5	103.12	97.72	100.51	98.65
	ILF2 ASOs	118.17	120.68	124.15	128.31	95.26	102.94	94.1	105.9
S1C
	Annexin V
	KMS11			JJN3
	NT ASOs	ILF2 ASOs		NT ASOs	ILF2 ASOs
	14.3	28.4		6.65	15.73
	14.2	27.4		8.68	13.98
	15.1	23.2		6.16	16.21
	Unpaired T-test	**	P=0.002	Unpaired T-test	**	P=0.001
S1D
	Growth curve
	KMS11
	Days		NT ASOs 2.5μM			NT ASOs 0.5μM			NT ASOs 0.1μM			ILF2 ASOs 2.5μM			ILF2 ASOs 0.5μM			ILF2 ASOs 0.1μM
	1		150	0		150	0		150	0		150	0		150	0		150	0
	4		1010	14.1421		890	70.7107		880	56.5685		660	56.5685		680	56.5685		650	70.7107
	7		2950	70.7107		2750	353.553		2725	35.3553		2600	141.421		2125	106.066		2350	141.421
	10		11700	1272.79		10050	212.132		10500	1272.79		5400	0		6900	424.264		7500	1272.79
	13		58500	6363.96		50400	2545.58		47700	3818.38		12150	1909.19		23850	636.396		27000	2545.58
	16		213300	3818.38		207900	11455.1		183600	45820.5		15075	3500.18		28350	1909.19		73800	2545.58
	JJN3
	Days		NT ASOs 2.5μM			NT ASOs 0.5μM			NT ASOs 0.1μM			ILF2 ASOs 2.5μM			ILF2 ASOs 0.5μM			ILF2 ASOs 0.1μM
	1		150	0		150	0		150	0		150	0		150	0		150	0
	4		1223	4.24264		1067	66.468		990	42.4264		1100	141.421		1040	56.5685		950	42.4264
	7		6180	84.8528		6060	84.8528		6180	84.8528		4680	169.706		5700	84.8528		5940	254.558
	10		39240	2545.58		32040	509.117		33120	1018.23		19080	509.117		28440	509.117		21600	3054.7
	13		244080	9164.1		218160	3054.7		216000	6109.4		76680	4582.05		157680	3054.7		164160	18328.2
	16		1017360	27492.3		1123200	48875.2		846720	24437.6		133920	6109.4		570240	54984.6		822960	64148.7
S1E
	Annexin V
	KMS11							JJN3
	NT ASOs+Veh	NT ASOs+Melph	ILF2 ASOs+Veh	ILF2 ASOs+Melph				NT ASOs+Veh	NT ASOs+Melph	ILF2 ASOs+Veh	ILF2 ASOs+Melph
	13.1	17.9	21.8	32.9				12.8	20.1	20.7	29.2
	12.4	25.4	22.3	36.7				12.2	18.6	19.2	31.4
	14.7	19.2	21.4	37.3				13.2	21.4	19	28.2
	2Way ANOVA				p value			2Way ANOVA				p value
	NT ASOS:Veh vs. NT ASOS:Melph 2uM			*	0.0228			NT ASOS:Veh vs. NT ASOS:Melph 2uM			***	0.0003
	NT ASOS:Veh vs. ILF2 ASOS:Veh			*	0.0116			NT ASOS:Veh vs. ILF2 ASOS:Veh			***	0.0005
	NT ASOS:Melph 2uM vs. ILF2 ASOS:Melph 2uM			***	0.0003			NT ASOS:Melph 2uM vs. ILF2 ASOS:Melph 2uM			****	<0.0001
S1F
	Annexin V
	KMS11							JJN3
	NT ASOs+Veh	NT ASOs+Bort	ILF2 ASOs+Veh	ILF2 ASOs+Bort				NT ASOs+Veh	NT ASOs+Bort	ILF2 ASOs+Veh	ILF2 ASOs+Bort
	6.2	42.2	17.7	66				5.7	18.1	22.5	32.3
	6	46.1	18.8	76.4				5.6	18.4	21.2	32
	6.6	58.7	17.4	73.7				6.1	15.6	22.1	34.9
	2Way ANOVA				p value			2Way ANOVA				p value
	NT ASOS:Veh vs. NT ASOS:bort			****	<0.0001			NT ASOS:Veh vs. NT ASOS:bort			****	<0.0001
	NT ASOS:Veh vs. ILF2 ASOS:Veh			ns	0.0872			NT ASOS:Veh vs. ILF2 ASOS:Veh			****	<0.0001
	NT ASOS:bort vs. ILF2 ASOS:bort			**	0.0025			NT ASOS:bort vs. ILF2 ASOS:bort			****	<0.0001
S1G
	Growth curve
Left	MM1R
		NT ASOs 0.1μM			NT ASOs 0.5μM			NT ASOs 2.5μM			ILF2 ASOs 0.1μM			ILF2 ASOs 0.5μM			ILF2 ASOs 2.5μM
	1	200	200	200	200	200	200	200	200	200	200	200	200	200	200	200	200	200
	4	760	660	680	920	710	790	660	930	700	700	680	620	980	640	600	680	680	840
	7	2660	1700	1920	2420	2920	2240	2920	1820	1980	3300	3400	2320	3060	2800	1700	2860	2360	2380
	10	10920	7875	7035	8568	7812	5796	8848	6384	6496	8550	5550	6150	7560	5292	5040	4788	3780	2772
	13	166460	166460	390320	275968	224224	266112	299364	316263	304192	225000	335250	355500	248500	174944	218680	86940	108360	88200
	16	454608	438536	424760	372557	378470	394240	382413	428766	386276	414000	390600	451800	186077	244922	265597	89712	66528	88704
Right
	WB
	MM1R
	Lane
	1	NT ASOs 1uM
	2	NT ASOs 0.5uM
	3	ILF2 ASOs 1uM
	4	ILF2 ASOs 0.5uM
S1H
Left	WB											Right
	MM!R												Annexin V
	Lane												MM1R
	1	NT ASOs+Melph	0 hour											Veh			Melph 2uM
	2	NT ASOs+Melph	3 hours										NT ASOS	9.3	6.5	6	27.5	22.4	27.9
	3	NT ASOs+Melph	6 hours										ILF2 ASOS	12.9	11.6	10.3	39.2	36.3	32.9
	4	ILF2 ASOs+Melph	0 hour
	5	ILF2 ASOs+Melph	3 hours										2Way ANOVA				p value
	6	ILF2 ASOs+Melph	6 hours										NT ASOS:Veh vs. NT ASOS:Melph 2uM			****	<0.0001
													NT ASOS:Veh vs. ILF2 ASOS:Veh			ns	0.2146
													NT ASOS:Melph 2uM vs. ILF2 ASOS:Melph 2uM			**	0.0042
S1I
Left												Right
	WB												Annexin V
	MM!R												MM1R
	Lane													Veh			Bort 5nM
	1	NT ASOs + Veh											NT ASOS	11	13.4	10.3	60.2	68.5	52.8
	2	NT ASOs + Bort 5nM											ILF2 ASOS	17.3	18.3	20.3	98	90.3	97.7
	3	ILF2 ASOs + Veh
	4	ILF2 ASOs + Bort 5nM											2Way ANOVA				p value
													NT ASOS:Veh vs. NT ASOS:Bort 5nM			****	<0.0001
													NT ASOS:Veh vs. ILF2 ASOS:Veh			ns	0.3116
													NT ASOS:Bort 5nM vs. ILF2 ASOS:Bort 5nM			****	<0.0001
S1J
Left	Growth curve							Right
	H929							H929	WB
	Days	NT ASOs 1μM		ILF2 ASOs 1μM					Lane
	0	40	40	40	40				1	NT ASOs
	3	144	110	154	104				2	ILF2 ASOs
	5	309	143	377	192
	7	789	536	1131	336
	9	1618	1394	2094	640
	11	4774	3555	3664	1089
	13	19574		20154
	16	22511	11021	9573	2123
	18	54026	28656	11966	2548
	20	62130	77371	2692	2803
	23	59024	108391	134	1682
S1K
Left							Right
	Annexin V							Annexin V
	H929							H929
	Melp							Bort
	NT ASOs+Veh	NT ASOs+Melph	ILF2 ASOs+Veh	ILF2 ASOs+Melph				NT ASOs+Veh	NT ASOs+Bort	ILF2 ASOs+Veh	ILF2 ASOs+Bort
	7.9	24.4	15.2	55.5				5.3	10.1	10.1	27
	7.7	21.7	18.3	45.6				5.9	7.5	13.7	26.8
	8.9	27.1	19	46				5	8.4	14	29.6
	2Way ANOVA			Summary	p value			2Way ANOVA		Summary	p value
	NT ASOS:Veh vs. NT ASOS:Melph 2uM			**	0.0014			NT ASOS:Veh vs. NT ASOS:Bort		ns	0.1627
	NT ASOS:Veh vs. ILF2 ASOS:Veh			*	0.034			NT ASOS:Veh vs. ILF2 ASOS:Veh		**	0.0023
	NT ASOS:Melph 2uM vs. ILF2 ASOS:Melph 2uM			****	<0.0001			NT ASOS:Bort vs. ILF2 ASOS:Bort		****	<0.0001
S1L
Left
	Growth curve								Right
	RPMI-8226								RPMI-8226	WB
	Days	NT ASOs 1μM			ILF2 ASOs 1μM					Lane
	0	20	20	20	20	20	20			1	NT ASOs
	3	88.35	60	78.35	85	76.5	45			2	ILF2 ASOs
	6	296.032	264.483	302.267	246.079	240.917	258.125
	9	1558.04	1387.64	1222.28	1179.78	1198.4	1241.87
	13	3473.3	4748	5661.48	2111.69	1900.52	2202.19
	16	8100.65	5786.18	5786.18	1553.6	880.375	1553.6
	20	24591	21312		223	332	332
S1M
Left							Right
	Annexin V							Annexin V
	RPMI-8226							RPMI-8226
	Melp							Bort
	NT ASOs+Veh	NT ASOs+Melph	ILF2 ASOs+Veh	ILF2 ASOs+Melph				NT ASOs+Veh	NT ASOs+Bort	ILF2 ASOs+Veh	ILF2 ASOs+Bort
	19.4	25.4	41.4	52.8				17.8	25.4	22.1	33.3
	17.5	30.8	43.4	56.9				16	25.3	22.3	35.1
	22.6	29.2	41.2	53.9				17.3	24.1	22.6	30.6
	2Way ANOVA			Summary	p value			2Way ANOVA		Summary	p value
	NT ASOS:Veh vs. NT ASOS:Melph 2uM			**	0.0068			NT ASOS:Veh vs. NT ASOS:Bort		***	0.0003
	NT ASOS:Veh vs. ILF2 ASOS:Veh			****	<0.0001			NT ASOS:Veh vs. ILF2 ASOS:Veh		**	0.0043
	NT ASOS:Melph 2uM vs. ILF2 ASOS:Melph 2uM			****	<0.0001			NT ASOS:Bort vs. ILF2 ASOS:Bort		***	0.0003
S1O
Right	ILF2 mRNA expression
	NT ASOs	ILF2 ASOs
1	100	41.2454
2	104.294	87.4751
3	79.7979	47.5635
4	65.2367	65.2656
5	85.7871	52.2593
6	93.2956	51.1855
7	100	32.7155
8	87.4031	35.4424
9	72.7515	42.4166
10		62.8647
11		60.0328
	n=9	n=11
	Unpaired t test			Summary	p value
	NT ASOS vs. ILF2 ASOs			****	<0.0001

## Sheet: Supp Fig. 2
S2A
	WB
	MM1R									H929													RPMI 8226
	Lane									Lane													Lane
	1	NT ASOs								1	NT ASOs												1	NT ASOs
	2	ILF2 ASOs								2	ILF2 ASOs												2	ILF2 ASOs
S2C
	Metascape
				Log (p-value)
	Condensation of Prophase Chromosomes			9.19382
	Meiosis			9.3363
	Oxidative Stress Induced Senescence			9.57512
	SIRT1 negatively regulates rRNA expression			9.96257
	PRC2 methylates histones and DNA			10.1475
	Pre-NOTCH Transcription and Translation			10.2111
	RNA Polymerase I Promoter Opening			10.8297
	DNA methylation			11.4828
	DNA Damage/Telomere Stress			12.1403
	Cellular Senescence			12.1898
S2D	WB
	JJN3
	Lane
	1	NT ASOs_1
	2	NT ASOs_2
	3	ILF2 ASOs_1
	4	ILF2 ASOs_2
S2H
	Metabolomic
		NT ASOs-1	NT ASOs-2	ILF2 ASOs-1	ILF2 ASOs-2
	D-Sedoheptulose 7-phosphate	0.965035	1.03497	3.84615	3.47552
	Diadenosine triphosphate	0.777778	1.22222	17.5556	16.4444
	N-Acetyl-L-methionine	0.96521	1.03479	2.93845	2.77015
	2-Hydroxyglutarate	0.972482	1.02752	2.02492	2.1568
	Fructose 1-phosphate	0.948879	1.05112	3.06906	2.59552
	Succinic acid semialdehyde	1.00605	0.993953	1.87466	1.84057
	L-beta-aspartyl-L-glutamic acid	0.97861	1.02139	1.79679	1.85027
	Oxoglutaric acid	1.02728	0.972721	1.83367	1.88911
	L-Malic acid	0.973147	1.02685	1.80878	1.93564
	CDP-Ethanolamine	0.959677	1.04032	1.7379	1.66129
	dUMP	0.928571	1.07143	2.03571	1.82143
	L-Glutamic acid	0.987238	1.01276	1.63647	1.58382
	Sedoheptulose 1,7-bisphosphate	0.901493	1.09851	2.66866	3.56418
	Thymidine 5'-triphosphate	1	1	1.62162	1.7973
	Ureidosuccinic acid	0.959866	1.04013	1.66221	1.6388
	Pantothenic acid	1.02976	0.970243	1.98442	1.71426
	5-L-Glutamyl-taurine	0.935197	1.0648	1.66709	1.63744
	Fumaric acid	0.96368	1.03632	1.79803	2.26307
	5'-Phosphoribosyl-N-formylglycinamide	0.9438	1.0562	1.76985	1.59857
	D-Glucuronic acid 1-phosphate	0.936709	1.06329	1.56962	1.59494
	AICAR	0.761905	1.2381	2.95238	2.95238
	Gamma Glutamylglutamic acid	0.90133	1.09867	1.95898	1.72727
	O-Phosphoethanolamine	0.885572	1.11443	1.76119	2.02985
	Uridine 5'-monophosphate	0.935603	1.0644	1.44123	1.50842
	Acetylcysteine	0.97561	1.02439	1.46341	1.70732
	L-4-Hydroxyglutamate semialdehyde	0.960427	1.03957	1.35235	1.4539
	Uridine triphosphate	0.966588	1.03341	1.43229	1.33463
	Cytidine triphosphate	0.974272	1.02573	1.38451	1.29109
	Uridine diphosphate glucose	0.906667	1.09333	1.65333	1.46667
	Fructose 1,6-bisphosphate	0.615385	1.38462	3.53846	3.38462
	Orotic acid	1.23529	0.764706	2.11765	2.23529
	Citric acid	0.970551	1.02945	1.28288	1.26886
	dCTP	0.931638	1.06836	1.46264	1.32591
S2I
Top									Bottom
	Annexin V
		Ctrl			1μM IACS-10759					Ctrl			Brequinar 100nM
	NT ASOs 1 wk	6.05	5.35	6.18	6.85	6.32	5.18			9.28	5.91	6.95	22.26		20.56
	ILF2 ASOs 1 wk		16.11	17.44	18.58	19.79	22.96			21.92	16.8	21.83	33.18	38.6	33.74
	NT ASOs 3 wks	10.63	10.17	12.84	13.21	17.02	12.22			8.55	9.53	7.62	13.48	11.43	12.64
	ILF2 ASOs 3 wks	7.82	10.56	5.7	55.2	47.14	57.53			11.04	10.38	10.95	19.63	18.34	22.16
	2Way ANOVA				Summary	p-value				2Way ANOVA					Summary	p-value
	NT ASOs 1 wk:Ctrl vs. NT ASOs 1 wk:1μM IACS-10759				ns	>0.9999				NT ASOs 1 wk:Ctrl vs. NT ASOs 1 wk:Brequinar					****	<0.0001
	NT ASOs 1 wk:Ctrl vs. ILF2 ASOs 1 wk:Ctrl				**	0.0096				NT ASOs 1 wk:Ctrl vs. ILF2 ASOs 1 wk:Ctrl					****	<0.0001
	NT ASOs 1 wk:1μM IACS-10759 vs. ILF2 ASOs 1 wk:1μM IACS-10759				***	0.0002				NT ASOs 1 wk:Brequinar vs. ILF2 ASOs 1 wk:Brequinar					****	<0.0001
	ILF2 ASOs 1 wk:Ctrl vs. ILF2 ASOs 1 wk:1μM IACS-10759				ns	0.9866				ILF2 ASOs 1 wk:Ctrl vs. ILF2 ASOs 1 wk:Brequinar					****	<0.0001
	NT ASOs 3 wks:Ctrl vs. ILF2 ASOs 3 wks:Ctrl				ns	0.9907				NT ASOs 3 wks:Ctrl vs. ILF2 ASOs 3 wks:Ctrl					ns	0.995
	NT ASOs 3 wks:1μM IACS-10759 vs. ILF2 ASOs 3 wks:1μM IACS-10759				****	<0.0001				NT ASOs 3 wks:Brequinar vs. ILF2 ASOs 3 wks:Brequinar					**	0.0059
	NT ASOs 1 wk:1μM IACS-10759 vs. ILF2 ASOs 3 wks:1μM IACS-10759				****	<0.0001				NT ASOs 1 wk:Brequinar vs. ILF2 ASOs 3 wks:Brequinar					ns	>0.9999
	ILF2 ASOs 1 wk:Ctrl vs. ILF2 ASOs 1 wk:1μM IACS-10759				****	<0.0001				ILF2 ASOs 3 wks:Ctrl vs. ILF2 ASOs 3 wks:Brequinar					***	0.007
S1J
Left	OCR
	Time (minutes)	NT ASOs + Veh					NT ASOs + IACS				ILF2 ASOs + Veh				ILF2 ASOs + IACS
	1.3085	241.736	234.286	234.271	181.358	147.323	241.608	264.101	262.191	199.339	230.077	185.532	205.386	224.836	204.345	222.109	198.544	182.449	203.933
	7.75788	226.741	227.293	216.146	158.203	147.629	221.152	245.811	237.783	176.119	212.613	172.089	185.297	213.027	184.746	199.936	178.197	171.498	189.236
	14.2044	213.327	218.987	204.071	146.43	142.336	211.503	233.249	220.595	158.663	204.361	162.53	172.983	207.049	170.924	187.144	169.604	159.28	181.044
	20.7496	171.816	132.859	110.169	75.3125	86.6249	81.5651	102.298	127.384	96.0133	169.893	137.289	136.879	165.222	111.687	142.846	79.9439	91.1304	112.172
	27.2014	128.539	99.7853	86.7208	66.225	56.2376	84.4383	91.9525	110.225	79.569	125.311	102.799	123.026	117.359	92.12	108.11	72.317	76.3113	83.957
	33.6386	117.217	93.0444	83.3489	67.1573	53.0457	95.4757	102.577	121.205	83.7897	95.6504	80.9584	90.7149	85.4927	77.612	88.6547	69.646	68.7871	73.3391
	40.1665	196.784	254.335	238.229	232.763	153.443	182.284	280.859	493.596	278.79	379.99	277.68	331.825	385.503	254.419	185.739	162.417	180.056	179.416
	46.6161	241.742	229.962	217.576	213.213	150.166	178.498	232.004	402.476	251.645	328.116	259.38	291.229	348.467	230.022	177.498	197.807	153.846	183.091
	53.0625	212.953	218.459	182.427	181.387	129.006	173.744	225.486	344.084	244.739	316.241	224.504	257.686	317.583	204.023	180.644	187.863	138.489	178.135
	59.6039	33.8071	30.1957	11.785	17.2218	26.0448	29.0066	58.5588	34.4075	22.5326	66.7082	54.2705	48.5664	48.1052	26.9721	26.1592	18.6219	45.9768	17.9873
	66.053	30.6989	29.2448	17.3948	23.1901	23.2803	25.4744	24.848	32.2981	25.4686	35.7808	36.0984	36.129	39.4852	25.3027	23.0597	22.1498	35.0767	25.0896
	72.512	29.4399	30.0134	19.3514	23.1901	23.5217	23.808	22.8251	31.7952	27.1003	31.8296	34.6149	32.8441	35.8811	27.2236	24.3917	24.376	13.8416	27.2176
		n=5					n=4				n=4				n=5
Right
	OCR
		Veh					IACS
	NT ASOS	212.302	224.321	218.878	209.573	129.922	158.476	258.033	251	251.69
	ILF2 ASOS	348.16	243.065	298.981	349.622		227.196	161.347	138.041	152.198
	2Way ANOVA		Summary	p value
	NT ASOS:Veh vs. NT ASOS:IACS		ns	0.9984
	NT ASOS:Veh vs. ILF2 ASOS:Veh		*	0.0126
	NT ASOS:IACS vs. ILF2 ASOS:IACS		ns	0.668
	ILF2 ASOS:Veh vs. ILF2 ASOS:IACS		**	0.002
S2K
	ROS production
		Veh			1μM IACS-10759
	NT ASOS	517	535	478	1400	1185	1262
	ILF2 ASOS	797	677	697	1697	1739	1797
	2Way ANOVA		Summary	p value
	NT ASOS:Veh vs. NT ASOS:IACS		****	<0.0001
	NT ASOS:Veh vs. ILF2 ASOS:Veh		*	0.023
	NT ASOS:IACS vs. ILF2 ASOS:IACS		***	0.0002
	ILF2 ASOS:Veh vs. ILF2 ASOS:IACS		****	<0.0001
S2M
	Survival curve
	days	NT ASOs+Veh	NT ASOs+IACS	ILF2 ASOs+Veh	ILF2 ASOs+IACS
	27			1
	28		1
	29			1
	30	1		1	1
	30	1		1
	33			1
	35	1
	37	1	1		1
	37		1		1
	46				1
	47		1
	48				1
	53				1
	53				1
	56				0
		n=4	n=4	n=5	n=8

## Sheet: Supp Fig. 3
S3A
Left	WB											Right	WB
	KMS11												JJN3
	lane												lane
	1	NT ASOs											1	NT ASOs
	2	NT ASOs											2	NT ASOs
	3	NT ASOs											3	NT ASOs
	4	ILF2 ASOs											4	ILF2 ASOs
	5	ILF2 ASOs											5	ILF2 ASOs
	6	ILF2 ASOs											6	ILF2 ASOs
S3D
	CRISPR/Cas9 screening: KMS11
	sgRNA	Ranking	Z-ratio
	FAAP24	1	-3.97
	RAD51B	2	-3.09
	UBE2A	3	-3.05
	RPA2	4	-2.6
	FEN1	5	-2.57
	PRPF19	6	-2.47
	FANCM	7	-2.42
	FANCC	8	-2.11
	RPA1	9	-2.01
	XRCC5	10	-1.89
	FANCA	11	-1.83
	XRCC6	12	-1.71
	POLQ	13	-1.71
	GTF2H4	14	-1.71
	FANCE	15	-1.67
	PCNA	16	-1.51
	MAD2L2	17	-1.48
	RNF168	18	-1.46
	RAD9A	19	-1.38
	FANCB	20	-1.37
	POLD3	21	-1.35
	BARD1	22	-1.17
	EXO1	23	-1.15
	FANCG	24	-1.09
	RPA3	25	-1.05
	BRCA2	26	-1.02
	DDB1	27	-0.99
	FANCF	28	-0.95
	MMS19	29	-0.92
	XRCC2	30	-0.91
	PRMT1	31	-0.88
	ATM	32	-0.87
	DNA2	33	-0.86
	H2AFX	34	-0.83
	TOPBP1	35	-0.82
	FANCL	36	-0.81
	ATRIP	37	-0.8
	PNKP	38	-0.8
	LIG4	39	-0.75
	APEX1	40	-0.73
	HUS1	41	-0.72
	POLD2	42	-0.72
	XRCC1	43	-0.71
	CCNH	44	-0.71
	WRN	45	-0.71
	ERCC1	46	-0.67
	BACH1	47	-0.62
	RAD50	48	-0.58
	ABRAXAS1	49	-0.55
	RNF8	50	-0.55
	POLD1	51	-0.54
	SMUG1	52	-0.53
	RAD51	53	-0.51
	NHEJ1	54	-0.44
	TP53BP1	55	-0.41
	NBN	56	-0.4
	MUS81	57	-0.39
	DCLRE1B	58	-0.38
	XAB2	59	-0.31
	XRCC3	60	-0.31
	PRKDC	61	-0.28
	SLX1A	62	-0.26
	DCLRE1C	63	-0.25
	RAD17	64	-0.22
	RHNO1	65	-0.22
	RAD23A	66	-0.21
	FANCD2	67	-0.2
	UBE2N	68	-0.19
	GTF2H3	69	-0.18
	POLD4	70	-0.18
	XRCC4	71	-0.16
	FANCI	72	-0.15
	APEX2	73	-0.15
	CDK7	74	-0.14
	RAD51C	75	-0.13
	MDC1	76	-0.13
	POLR1B	77	-0.13
	GTF2H2	78	-0.12
	PARP3	79	-0.11
	ERCC3	80	-0.04
	EME2	81	-0.01
	NABP2	82	-0.01
	REV3L	83	0.01
	BLM	84	0.01
	DDB2	85	0.03
	PARP1	86	0.03
	GTF2H5	87	0.05
	RAD52	88	0.05
	RAD54B	89	0.07
	ERCC2	90	0.1
	DEFB118	91	0.12
	SPRTN	92	0.12
	ERCC4	93	0.14
	PALB2	94	0.14
	NEIL3	95	0.16
	ERCC5	96	0.17
	MLH3	97	0.19
	ANTXR1	98	0.2
	SLX4	99	0.22
	SETMAR	100	0.23
	DUT	101	0.24
	NUDT1	102	0.25
	MUTYH	103	0.26
	POLE	104	0.26
	ALKBH3	105	0.26
	MLH1	106	0.27
	POLM	107	0.27
	RPA4	108	0.28
	POLB	109	0.28
	NEIL2	110	0.3
	RAD23B	111	0.3
	HELQ	112	0.3
	PER1	113	0.32
	MSH3	114	0.32
	PAPD7	115	0.33
	UBE2V2	116	0.33
	ENTHD1	117	0.33
	TREX2	118	0.34
	UVSSA	119	0.36
	POLI	120	0.36
	INTS3	121	0.39
	Non-Targeting_Ctrl	122	0.39
	MBD4	123	0.42
	KCNV1	124	0.42
	REV1	125	0.43
	MSH5	126	0.45
	FAAP20	127	0.46
	POLN	128	0.46
	TDG	129	0.46
	ALKBH2	130	0.47
	DMC1	131	0.47
	GTF2H1	132	0.48
	INSL6	133	0.48
	BRCA1	134	0.49
	XPA	135	0.51
	UIMC1	136	0.51
	CETN2	137	0.51
	CHEK2	138	0.52
	POLR1A	139	0.55
	UNG	140	0.55
	SPO11	141	0.56
	POLL	142	0.56
	PARP2	143	0.56
	RAD51D	144	0.56
	MRE11	145	0.57
	HLTF	146	0.57
	RECQL4	147	0.58
	GEN1	148	0.59
	EME1	149	0.59
	NABP1	150	0.59
	SSBP2	151	0.59
	APTX	152	0.59
	XPC	153	0.62
	PMS2	154	0.62
	MSH2	155	0.63
	MPG	156	0.63
	RECQL	157	0.65
	NTHL1	158	0.66
	RRM2B	159	0.68
	SEM1	160	0.69
	OGG1	161	0.7
	NOTO	162	0.71
	POLH	163	0.71
	CHEK1	164	0.73
	DCLRE1A	165	0.73
	APLF	166	0.73
	ATRX	167	0.76
	CHAF1A	168	0.81
	FAN1	169	0.81
	MNAT1	170	0.81
	UBE2B	171	0.83
	NEIL1	172	0.86
	ENDOV	173	0.91
	TOP3A	174	0.94
	RNF4	175	0.94
	SHPRH	176	1.01
	RAD18	177	1.04
	TREX1	178	1.05
	MRPL36	179	1.06
	CLK2	180	1.12
	MGMT	181	1.15
	INTS1	182	1.16
	MSH6	183	1.25
	PAXIP1	184	1.27
	RECQL5	185	1.27
	RBBP8	186	1.35
	MSH4	187	1.37
	SSBP1	188	1.39
	PMS1	189	1.4
	INTS2	190	1.42
	TOP3B	191	1.49
	CSH2	192	1.56
	MPLKIP	193	1.66
	INIP	194	1.71
	CSH1	195	1.87
	LIG3	196	2.12
	RDM1	197	2.27
	POLG	198	2.48
S3F
	DNA 2			Unpaired t test			Summary	p value
	1q21 gain/amp	No 1q21 gain/amp		1q21 gain/amp vs no 1q21			****	<0.0001
	4.31812	2.21003
	6.71492	0.741387
	6.17166	2.32232
	2.12804	9.88244
	3.77686	1.44095
	4.92541	3.2163
	4.98271	2.61751
	4.48823	4.99245
	5.76887	2.3674
	11.7933	16.9913
	2.99593	4.0813
	11.0537	10.3375
	7.95353	4.56824
	4.02536	4.00201
	3.47603	3.33703
	3.47603	5.76176
	16.3679	7.54062
	3.37106	3.79609
	4.72586	5.8967
	1.73438	6.7406
	2.89055	6.13094
	3.35751	6.72029
	4.66666	2.30313
	9.10434	6.69122
	4.8926	6.10724
	4.74594	3.28909
	3.24937	3.15204
	8.01508	4.63021
	2.97333	8.34702
	2.46673	3.61481
	2.75071	2.75181
	9.5279	4.73048
	4.92441	7.01472
	3.23995	5.01849
	3.87456	3.56538
	7.32931	4.18777
	4.6789	7.96277
	7.08123	2.90771
	5.00838	4.83344
	4.27059	3.97441
	4.48775	2.67472
	5.68013	2.27563
	4.4738	4.23229
	2.8669	3.52826
	11.7729	3.88525
	2.39551	2.10484
	7.1283	2.85625
	6.99806	4.76365
	6.99806	1.61856
	4.19601	2.81164
	7.61488	2.81164
	14.5832	15.0736
	1.86477	4.14285
	5.11068	6.39832
	5.11068	3.87513
	6.57785	5.07607
	2.3647	3.69227
	10.4951	3.71742
	9.31987	2.14448
	6.84805	4.9211
	1.46861	4.24913
	2.08026	6.42803
	17.0471	3.58043
	4.06037	5.68108
	4.58199	11.6184
	3.52733	7.62713
	15.6929	2.29245
	4.20774	14.8517
	1.7826	2.54068
	1.91055	2.89289
	6.3297	2.53594
	4.24424	1.93309
	3.10433	3.82025
	4.53119	3.6802
	6.23905	3.33521
	4.94722	4.38991
	5.79547	2.78688
	5.03841	3.84838
	2.87229	4.22283
	3.81051	1.13763
	5.96078	2.70619
	5.47437	4.1265
	2.71769	2.13773
	3.15477	7.82255
	7.13183	3.88473
	7.13183	2.02003
	2.04117	3.00206
	5.59429	2.99979
	4.3409	7.6133
	4.79975	1.16476
	15.8723	3.6084
	4.85279	2.10437
	3.25821	6.08466
	6.95602	8.26254
	4.24627	2.84115
	6.31169	4.47968
	2.83353	6.79557
	3.79751	2.45758
	6.12971	8.86664
	4.44947	3.8034
	2.6014	6.70622
	4.05028	7.26102
	5.37589	3.28428
	2.51159	2.89978
	4.79385	2.08858
	4.25961	2.80079
	3.36172	3.7848
	3.09721	2.97441
	5.21819	1.60923
	5.24839	3.60939
	3.19049	5.76779
	2.99114	2.10358
	6.7593	2.10358
	3.72758	6.24948
	6.94381	2.15405
	2.55751	1.45571
	5.80296	6.08442
	8.19518	6.34029
	4.0827	2.05601
	10.4677	11.7276
	2.15908	5.75042
	6.54304	3.69853
	3.87327	3.69853
	1.83297	2.49206
	3.14064	1.46851
	4.3602	1.70792
	7.92184	6.54943
	6.88319	6.09395
	2.29477	2.6276
	3.69836	5.24121
	11.4504	2.19019
	4.60779	7.97685
	6.04436	5.68564
	2.22302	3.32215
	3.26081	2.57152
	6.33158	2.83125
	2.6935	3.88915
	6.12019	7.24236
	3.70263	1.65876
	2.03696	1.65876
	2.37472	5.17013
	1.70569	7.16308
	7.63291	19.1752
	5.43384	2.86112
	5.89244	4.23265
	9.77587	1.64147
	7.33587	2.00932
	3.7217	4.23414
	9.18922	3.67651
	1.24697	4.77588
	8.82404	5.56726
	5.84246	4.16281
	3.03991	3.02789
	5.35536	3.15185
	10.7318	4.24561
	11.477	2.47098
	6.04992	4.40181
	4.89168	11.4524
	5.33583	5.01895
	8.44589	5.3
	4.71268	5.32663
	5.14735	3.46951
	6.18259	5.20426
	6.90311	9.81054
	4.9639	5.32898
	5.49504	4.93512
	5.52975	3.15847
	9.43801	5.64231
	4.83554	4.58803
	6.22505	4.69232
	4.83039	3.00119
	5.67362	3.37503
	12.7751	4.95877
	4.08923	4.2787
	3.00261	4.58138
	3.00111	0.879366
	9.68063	2.03184
	12.3743	4.38381
	4.42556	1.53745
	5.13738	2.57798
	6.21656	6.26609
	3.89816	1.99522
	3.77891	4.84548
	9.1581	2.05429
	7.61973	1.84564
	6.20814	3.42719
	4.87291	3.0094
	1.83569	2.48594
	2.742	2.20117
	5.2273	2.6556
	6.31641	2.6556
	1.40783	9.23068
	2.38117	4.70757
	5.5049	3.38821
	7.65987	4.00889
	6.40699	1.84596
	2.04462	1.59468
	5.81165	1.59468
	7.46385	5.63545
	3.89969	3.37168
	10.2646	8.3761
	5.53264	4.04837
	3.55535	5.00932
	3.55418	2.38934
	7.28265	3.9657
	2.502	3.9657
	3.08947	5.15022
		3.56299
		2.65186
		5.86916
		6.08223
		6.08223
		2.0705
		3.4485
		3.4485
		4.46744
		4.10622
		5.61658
		2.11998
		2.28227
		4.39396
		6.78562
		5.40275
		4.29667
		3.3999
		8.13156
		1.11275
		2.14995
		3.55778
		3.98229
		2.97617
		2.62097
		3.89897
		5.9015
		3.04529
		3.91443
		4.83754
		3.72853
		2.73715
		4.45345
		3.4421
		3.44085
		3.44085
		3.3894
		4.34805
		2.29779
		3.51573
		7.08335
		3.14168
		4.14094
		11.3936
		8.58079
		5.33201
		4.54522
		3.66
		3.66
		5.45615
		4.06102
		3.32451
		3.32451
		3.81651
		4.4689
		2.6453
		3.56394
		1.81022
		4.9559
		3.1743
		4.35092
		1.89455
		2.62626
		4.07872
		2.07178
		3.77555
		3.49616
		4.92416
		7.09766
		7.09766
		2.63934
		2.82926
		4.31793
		1.7895
		7.60342
		6.00904
		1.23259
		4.9067
		6.25626
		5.04253
		7.15759
		4.11412
		3.574
		22.3913
		3.72086
		3.68254
		4.72722
		6.50243
		4.282
		5.90229
		6.20922
		4.09367
		5.17702
		2.46063
		4.98979
		6.85893
		3.9831
		4.79346
		3.46807
		5.03938
		4.01126
		5.6325
		4.07098
		6.58988
		5.11722
		2.45325
		1.4354
		3.74073
		3.62028
		2.69254
		10.2644
		3.48703
		1.59474
		4.9671
		3.02659
		6.89191
		2.44458
		3.6563
		3.83633
		3.24313
		4.16429
		3.8266
		4.01913
		3.14557
		2.81445
		1.66698
		5.36603
		1.42947
		4.01713
S3G
Left	PFS						middle	PFS				Right	PFS
	p= 0.0182							p<0.0001					p=0.5682
	Time in Months	Quartile 1	Quartile 2	Quartile 3	Quartile 4			Time in Months	Quartile 1	Quartile 2			Time in Months	Quartile 1	Quartile 2	Quartile 3	Quartile 4
	29.8321	1						11.5977	1				3.15406	0
	41.397	1						32.6905	0				73.3975	0
	2.59553	0						29.8321	1				18.2344	0
	34.1689	0						16.9859	1				57.5944	1
	2.66123	1						57.9886	1				20.0085	1
	62.8511	0						62.8511	0				38.6372	1
	2.52982	1						78.9171	0				1.47846	1
	2.1027	1						12.7805	1				11.5649	1
	3.05549	1						12.9448	1				27.6308	1
	64.8881	0						6.80093	1				2.95693	1
	42.4812	1						41.397	1				41.6598		0
	34.5632	1						2.59553	0				7.16233		1
	3.15406	1						38.5386	1				4.99392		1
	5.38818	0						34.1689	0				35.9431		1
	21.487	1						70.4077	0				19.4829		1
	20.7313	1						52.1733	0				53.1918		1
	17.3145	1						15.9346	1				54.6046		1
	24.871	0						39.3271	1				6.96521		1
	10.8749	1						69.3564	0				4.63252		1
	17.0516	1						31.1792	0				56.2473			0
	23.5897	1						1.90558	0				16.6245			0
	41.6598	0						19.91	1				75.6316			0
	5.28961	1						2.66123	1				0.032855			0
	2.49696	1						65.0195	0				8.08227			0
	16.3945	1						62.8511	0				52.0091			0
	6.86664	1						2.52982	1				31.672			1
	33.8075	0						2.1027	1				7.58945			1
	38.9	0						51.352	0				8.70651			1
	49.0521	0						3.05549	1				44.0911				0
	20.6985	1						64.8881	0				17.2487				0
	22.2427	1						42.4812	1				22.8012				0
	11.8277	1						34.5632	1				20.0414				1
	11.302	1						3.15406	1				40.477				1
	3.87686		1					50.8592	0				56.7073				1
	40.7399		1					30.1278	1				12.2548				1
	33.8404		1					5.38818	0				4.56681				1
	5.65102		0					21.487	1				11.2692				1
	25.9224		1					5.1582	0
	14.029		0					28.5836	1
	9.0022		0					20.7313	1
	25.3639		1					8.70651	1
	8.44367		0					15.2775	1
	15.606		1					44.4196	0
	39.3271		1					11.4663	1
	6.70237		1					17.5773	0
	23.7868		1					24.871	1
	10.6121		1					8.57509	1
	41.1341		1					0.0328548	0
	26.7438		1					22.9983	1
	19.8443		1					17.3145	1
	2.82551		0					24.871	0
	8.50938		1					10.8749	1
	20.5342		1					17.0516	1
	17.5773		0					23.5897	1
	37.2573		0					55.2617	0
	4.73108		0					38.0458	1
	31.8691		1					53.7504	0
	5.1582		0					41.6598	0
	50.9906		1					5.28961	1
	32.9533		1					39.7542	0
	41.6598		0					2.49696	1
	35.9431		1					16.3945	1
	48.5922		0					6.86664	1
	18.2015		1					11.4663	0
	5.19105		0					33.8075	0
	2.79265			1				19.1872	1
	36.1402			1				38.9	0
	5.02678			1				49.0521	0
	0.0328548			0				20.6985	1
	46.9494			1				50.8592	0
	11.2692			1				22.2427	1
	2.95693			1				11.8277	1
	2.33269			1				49.0193	0
	0.62424			1				39.1957	0
	8.80507			1				11.302	1
	63.0154			1				10.8421	0
	39.0972			1				0.0328548	0
	17.0845			1				5.09249	0
	31.212			1				6.11098	0
	5.48674			1				2.85836	0
	0.68995			1				4.30397	0
	14.9161			1				1.87272	1
	14.5547			1				3.87686		1
	23.8197			1				23.0969		1
	0.0328548			0				6.43953		1
	37.5201			0				12.222		1
	33.8732			1				40.7399		1
	0.0328548			0				33.8404		1
	3.41689			1				5.65102		0
	3.08835			0				65.9395		0
	51.0891			1				25.9224		1
	22.6041			0				8.90364		1
	27.828			1				9.33075		1
	36.7645			1				14.029		0
	4.30397			1				9.0022		0
	6.83379			1				25.3639		1
	3.97542			0				46.9494		0
	8.21369				1			65.5452		0
	21.4213				1			14.029		1
	0.525676				1			43.9925		1
	4.04113				1			8.44367		0
	5.97956				0			12.1563		1
	2.16841				0			15.606		1
	9.69215				1			1.87272		1
	3.94257				0			10.6121		1
	20.0414				1			6.70237		1
	25.4953				1			0.525676		1
	26.3167				1			17.4459		1
	49.0521				1			54.5389		0
	4.40254				1			14.9818		1
	7.78658				1			21.8156		1
	23.7211				1			23.7868		1
	7.45803				0			18.4644		1
	3.61402				1			59.4014		0
	8.31225				1			20.6328		1
	37.9144				1			54.7689		0
	1.34704				1			10.6121		1
	2.16841				1			13.3719		1
	20.0414				1			41.1341		1
	5.42103				0			22.6698		1
	3.84401				0			50.7606		1
	2.98978				1			26.7438		1
	26.2838				1			19.8443		1
	0.0328548				0			2.82551		0
	47.8037				0			8.50938		1
	9.56073				1			48.395		0
	4.69823				0			20.5342		1
	9.59359				1			11.4006		1
	1.77416				1			35.3846		1
								37.2573		0
								36.7973		0
								48.5593		0
								4.73108		0
								31.8691		1
								5.1582		0
								50.9906		1
								32.9533		1
								41.6598		0
								22.5712		1
								2.82551		0
								5.12534		1
								35.9431		1
								16.1317		1
								48.5922		0
								38.9		0
								6.5381		1
								18.2015		1
								18.1687		1
								7.6223		0
								10.4478		1
								13.9961		0
								13.569		0
								5.32247		0
								3.94257		0
								10.8421		0
								2.33269		0
								5.48674		0
								5.19105		0
								7.85229		0
								5.55245		0
								6.8995		0
								4.69823		0
								1.90558		1
								70.6377
								47.0809
								49.3807
								5.81529
								2.79265
								36.1402
								4.92821
								5.02678
								44.5182
								14.4561
								60.387
								0.0328548
								27.7623
								25.561
								46.9494
								3.05549
								5.05963
								9.16648
								23.5569
								23.1955
								0.0328548
								11.2692
								19.8443
								2.95693
								2.33269
								39.36
								0.62424
								8.80507
								63.0154
								39.0972
								8.54223
								53.6847
								27.138
								17.0845
								31.212
								2.29983
								38.9657
								9.59359
								49.7092
								5.48674
								48.5593
								36.0088
								6.2424
								0.68995
								10.6121
								14.9161
								42.1526
								14.5547
								23.8197
								0.0328548
								37.5201
								33.8732
								3.41689
								2.1027
								3.08835
								51.0891
								22.6041
								20.3699
								27.828
								40.5099
								24.214
								16.0331
								35.2531
								36.7645
								4.30397
								48.0008
								6.43953
								12.0577
								3.02264
								10.6449
								14.1604
								3.25262
								14.0618
								4.8625
								4.17255
								0.0328548
								2.79265
								6.27526
								6.83379
								3.74544
								3.97542
								43.664
								28.945
								21.947
								8.21369
								21.4213
								23.3269
								41.1341
								9.29789
								1.47846
								12.0577
								8.80507
								9.13362
								0.525676
								15.4417
								31.212
								4.04113
								19.0886
								8.93649
								19.0886
								5.97956
								2.16841
								9.69215
								9.16648
								23.4254
								3.94257
								20.0414
								16.4931
								18.1358
								25.4953
								23.3269
								50.0049
								1.0185
								26.3167
								49.0521
								4.40254
								7.78658
								11.302
								23.7211
								2.62838
								9.72501
								7.45803
								17.2816
								0.427112
								3.61402
								8.31225
								0.0328548
								37.9144
								44.5182
								1.34704
								2.16841
								3.15406
								20.0414
								8.67365
								5.42103
								3.84401
								15.1132
								8.44367
								38.9986
								2.98978
								23.0969
								31.8691
								26.2838
								6.57095
								0.0328548
								47.8037
								6.6038
								7.16234
								3.18691
								15.606
								13.2733
								6.43953
								5.19105
								9.56073
								4.69823
								9.59359
								1.77416
								11.1378
								0.262838
								0.0328548
								0.0328548
								0.0328548
								10.185
S3H
	%Cell viability
	NSC (μM)	24 Hours			48 Hours			72 Hours
	0	91	109		107	93	90	104	96	89
	0.01	86	95		112	73	92	113	86	108
	0.1	88	83		103	88	106	106	98	96
	0.5	98	83		85	72	82	71	76	89
	1	67	68		57	45	36	50	52	41
	2	45	61		24	31	31	12	11	9
S3I
Left	Annexin V	JJN3							Right
	NT ASOs+Veh	NT ASOs+C5 25uM	NT ASOs+C5 50uM	ILF2 ASOs+Veh	ILF2 ASOs+C5 25uM	ILF2 ASOs+C5 50uM			Lane
	6.1	8.3	11.8	6.9	13.5	18.9			1	NT ASOs 1uM+Veh
	5.7	7.3	12	8.6	11.7	18			2	NT ASOs 1uM+C5 10uM
	6.8	7	11.4	8.9	13	19			3	NT ASOs 1uM+C5 25uM
									4	NT ASOs 1uM+C5 50uM
	2Way ANOVA		Summary	p value					5	ILF2 ASOs 1uM+Veh
	NT ASOS:Veh vs. NT ASOS:C5 25		ns	0.2897					6	ILF2 ASOs 1uM+C5 10uM
	NT ASOS:Veh vs. NT ASOS:C5 50		****	<0.0001					7	ILF2 ASOs 1uM+C5 25uM
	NT ASOS:Veh vs. ILF2 ASOS:Veh		ns	0.0606					8	ILF2 ASOs 1uM+C5 50uM
	NT ASOS:C5 25 vs. ILF2 ASOS:C5 25		****	<0.0001
	NT ASOS:C5 50 vs. ILF2 ASOS:C5 50		****	<0.0001

## Sheet: Supp Fig. 4
S4A
	OCR
	NT ASOs+Veh	NT ASOs+NSC	ILF2 ASOs+Veh	ILF2 ASOs+ NSC
	241.742	330.848	328.116	126.584
	229.962	222.811	259.38	122.613
	217.576	279.412	291.229	165.864
	213.213	274.356	348.467	105.434
		244.163		132.09
	n=4	n=5	n=4	n=5
	2Way ANOVA		Summary	p value
	NT ASOS:Veh vs. NT ASOS:NSC		ns	0.1948
	NT ASOS:Veh vs. ILF2 ASOS:Veh		*	0.0124
	NT ASOS:NSC vs. ILF2 ASOS:NSC		****	<0.0001
	ILF2 ASOS:Veh vs. ILF2 ASOS:NSC		****	<0.0001
S4B
	NADH level
	NT ASOs+Veh	NT ASOs+NSC	ILF2 ASOs+Veh	ILF2 ASOs+NSC
	70.0809	7.6883	78.1263	3.4001
	70.0128	6.8677	76.9126	3.7408
	67.565	5.3264	78.856	3.1787
	2Way ANOVA		Summary	p value
	NT ASOS:Veh vs. NT ASOS:NSC		****	<0.0001
	NT ASOS:Veh vs. ILF2 ASOS:Veh		****	<0.0001
	NT ASOS:NSC vs. ILF2 ASOS:NSC		*	0.0262
	ILF2 ASOS:Veh vs. ILF2 ASOS:NSC		****	<0.0001						`
S4D
Left	metascape			Log (p-value)			Right	metascape				Log (p-value)
	Cristae formation			4.25831				Autophagy				2.36323
	Neutrophil degranulation			4.74063				Protein localization				3.35981
	Activation of the mRNA upon binding of the cap-binding complex and eIFs, and subsequent binding to 43S			6.52748				HIV Infection				3.81078
	NRIF signals cell death from the nucleus			7.28299				Cellular response to chemical stress				4.59187
	Protein localization			8.2861				Endosomal/Vacuolar pathway				5.8024
	Translation			11.3692				Respiratory electron transport, ATP synthesis by chemiosmotic coupling, and heat production by uncoupling proteins.				11.0841
	Respiratory electron transport, ATP synthesis by chemiosmotic coupling, and heat production by uncoupling proteins.			12.3147				Translation				11.8821
S4F
	Relative PC number
		NSC (uM)
	Veh	0.1	0.5	1	1.5	2	2.5
	0.716	0.888	0.961	0.899	0.717	0.695	0.668
	1.184	1.109	1.018	0.978	1.038	1.014	1.102
	1.101	0.958	0.741	0.72	0.787	0.892	0.786
	One-Way ANOVA	Summary	p value
	Veh vs. 0.1	ns	0.9999
	Veh vs. 0.5	ns	0.9651
	Veh vs. 1	ns	0.8549
	Veh vs. 1.5	ns	0.7818
	Veh vs. 2	ns	0.8597
	Veh vs. 2.5	ns	0.8013
S4G
	NADH
		Veh			NSC
	PC103 RD	0.95754	1.04246		0.339057	0.361224
	PC177 RD	0.915477	0.900835	1.18369	0.0992618	0.0465715	0.0743007
	RP1 RD	1			0.144543
	Student t test	Summary	p value
	Veh vs. NSC	***	0.0006
S4H
	ROS production
	Veh	NSC
	1928	4071
	2496	4326
	2681	4629
	Student t test	Summary	p value
	Veh vs. NSC	**	0.0021
